# Supplementary material for: Machine Learning Identifies Key Proteins in Primary Sclerosing Cholangitis Progression and Links High CCL24 to Cirrhosis
Source: Int J Mol Sci. 2024 May 30;25(11):6042. doi: 10.3390/ijms25116042 (PMC11173115; doi:10.3390/ijms25116042)
Supplement: Supplementary file 1 [file ijms-25-06042-s001.zip › supplementary tables.xlsx]

## Sheet: SupTbl1
Supp. Table 1: result of t-test for PSC vs. HC
Assay	OlinkID	UniProt	Panel	estimate	HC	PSC	statistic	p.value	parameter	conf.low	conf.high	method	alternative	Adjusted_pval	Threshold
BAX	OID20856	Q07812	Neurology	4.10912	-0.0800267	4.02909	-17.7865	2.17544e-27	68.5601	-4.57005	-3.64818	Welch Two Sample t-test	two.sided	6.28267e-24	Significant
CDHR2	OID21282	Q9BYE9	Oncology	2.5599	-0.42272	2.13718	-16.333	1.72475e-25	69.4888	-2.87253	-2.24727	Welch Two Sample t-test	two.sided	2.49053e-22	Significant
VAMP8	OID30555	Q9BV40	Inflammation_II	3.13856	1.60217	4.74073	-16.2471	9.65326e-25	65.9333	-3.52426	-2.75286	Welch Two Sample t-test	two.sided	9.29287e-22	Significant
PIGR	OID21102	P01833	Neurology	1.63264	0.0115533	1.6442	-15.6685	4.12766e-24	67.1093	-1.84062	-1.42467	Welch Two Sample t-test	two.sided	2.98017e-21	Significant
BST2	OID21029	Q10589	Neurology	4.13265	-0.05224	4.08041	-17.0763	8.5537e-24	55.6765	-4.61752	-3.64778	Welch Two Sample t-test	two.sided	4.94062e-21	Significant
CXADR	OID20561	P78310	Inflammation	2.88423	0.390197	3.27443	-15.8925	3.01258e-23	60.3926	-3.2472	-2.52126	Welch Two Sample t-test	two.sided	1.45005e-20	Significant
FOLH1	OID30430	Q04609	Inflammation_II	2.8135	-0.0593667	2.75414	-14.1172	1.51786e-21	65.5151	-3.21146	-2.41554	Welch Two Sample t-test	two.sided	6.26227e-19	Significant
NT5E	OID21498	P21589	Oncology	2.64354	0.56795	3.21149	-14.5265	1.25047e-20	55.9065	-3.0081	-2.27897	Welch Two Sample t-test	two.sided	4.5142e-18	Significant
GPRC5C	OID31340	Q9NQ84	Oncology_II	3.18949	-0.103603	3.08588	-13.8191	1.59745e-20	61.5054	-3.65093	-2.72805	Welch Two Sample t-test	two.sided	5.12603e-18	Significant
HAVCR1	OID21422	Q96D42	Oncology	2.7587	-0.976783	1.78192	-13.5367	1.86277e-20	64.0564	-3.16582	-2.35158	Welch Two Sample t-test	two.sided	5.37967e-18	Significant
SDHB	OID31436	P21912	Oncology_II	4.69882	-0.799013	3.8998	-14.6684	6.72548e-20	50.8095	-5.34198	-4.05566	Welch Two Sample t-test	two.sided	1.76574e-17	Significant
GGT1	OID21075	P19440	Neurology	2.22685	-0.1215	2.10535	-13.8107	7.8169e-20	56.9837	-2.54974	-1.90397	Welch Two Sample t-test	two.sided	1.88127e-17	Significant
PALM2	OID31096	Q8IXS6	Neurology_II	2.45326	-0.10673	2.34653	-13.5284	2.08224e-19	56.7711	-2.81642	-2.0901	Welch Two Sample t-test	two.sided	4.62577e-17	Significant
GRPEL1	OID21309	Q9HAV7	Oncology	2.85785	-0.13796	2.71989	-13.2333	3.1089e-19	58.4611	-3.29007	-2.42563	Welch Two Sample t-test	two.sided	6.41322e-17	Significant
CEACAM1	OID21528	P13688	Oncology	1.25174	0.239777	1.49151	-12.8537	4.99975e-19	61.1071	-1.44646	-1.05701	Welch Two Sample t-test	two.sided	9.62619e-17	Significant
IL18R1	OID20652	Q13478	Inflammation	1.49795	-0.126833	1.37111	-12.5897	5.80588e-19	63.8939	-1.73565	-1.26025	Welch Two Sample t-test	two.sided	1.04796e-16	Significant
CD40	OID20724	P25942	Inflammation	1.42622	0.616867	2.04309	-13.0934	6.96106e-19	57.4044	-1.64431	-1.20813	Welch Two Sample t-test	two.sided	1.18256e-16	Significant
AGXT	OID20139	P21549	Cardiometabolic	2.25298	0.425953	2.67894	-11.9651	1.02759e-18	71.2662	-2.62841	-1.87756	Welch Two Sample t-test	two.sided	1.64872e-16	Significant
LTBP2	OID20254	Q14767	Cardiometabolic	1.35213	-0.0480733	1.30406	-11.8969	1.35646e-18	71.2459	-1.57874	-1.12553	Welch Two Sample t-test	two.sided	2.06182e-16	Significant
KRT18	OID21296	P05783	Oncology	2.59268	0.32012	2.9128	-12.2096	1.47489e-18	65.7059	-3.01668	-2.16868	Welch Two Sample t-test	two.sided	2.12974e-16	Significant
TNFSF11	OID20592	O14788	Inflammation	-1.49585	1.64439	0.148536	11.7837	2.2645e-18	70.979	1.24274	1.74897	Welch Two Sample t-test	two.sided	3.11423e-16	Significant
VAMP5	OID20071	O95183	Cardiometabolic	3.94851	0.921463	4.86998	-12.0744	3.12832e-18	64.7229	-4.60166	-3.29537	Welch Two Sample t-test	two.sided	4.10664e-16	Significant
ITGA5	OID21139	P08648	Neurology	0.78023	-1.21214	-0.431907	-11.5523	5.79658e-18	70.9398	-0.914901	-0.645559	Welch Two Sample t-test	two.sided	7.27849e-16	Significant
IL32	OID20605	P24001	Inflammation	1.72326	0.388437	2.1117	-11.8642	7.95542e-18	64.1222	-2.01342	-1.43311	Welch Two Sample t-test	two.sided	9.57302e-16	Significant
ACAA1	OID21269	P09110	Oncology	4.0668	-0.640947	3.42585	-11.625	1.32537e-17	65.8063	-4.7653	-3.3683	Welch Two Sample t-test	two.sided	1.50182e-15	Significant
IL4R	OID20576	P24394	Inflammation	2.29733	1.23638	3.53371	-12.9813	1.35205e-17	49.7475	-2.65283	-1.94183	Welch Two Sample t-test	two.sided	1.50182e-15	Significant
CDCP1	OID20940	Q9H5V8	Neurology	1.80051	-0.42191	1.3786	-12.1841	1.51955e-17	57.3089	-2.09639	-1.50463	Welch Two Sample t-test	two.sided	1.59706e-15	Significant
CDH2	OID20170	P19022	Cardiometabolic	1.00586	-0.0702533	0.935602	-11.2154	1.60067e-17	72.7665	-1.18461	-0.827104	Welch Two Sample t-test	two.sided	1.59706e-15	Significant
LEPR	OID20128	P48357	Cardiometabolic	1.08686	0.000363333	1.08722	-11.4841	1.60369e-17	67.411	-1.27574	-0.897976	Welch Two Sample t-test	two.sided	1.59706e-15	Significant
IGSF3	OID21312	O75054	Oncology	1.81194	-0.399763	1.41218	-12.0394	2.31608e-17	57.5756	-2.11325	-1.51063	Welch Two Sample t-test	two.sided	2.22961e-15	Significant
ENPP7	OID20689	Q6UWV6	Inflammation	2.58739	-0.12441	2.46298	-11.0844	2.67916e-17	72.92	-3.05262	-2.12217	Welch Two Sample t-test	two.sided	2.49594e-15	Significant
CPM	OID21054	P14384	Neurology	1.17432	0.180593	1.35492	-11.7184	3.52054e-17	60.2697	-1.37476	-0.973888	Welch Two Sample t-test	two.sided	3.17728e-15	Significant
ACE2	OID20105	Q9BYF1	Cardiometabolic	2.4875	-0.103357	2.38414	-12.2721	6.66168e-17	51.4421	-2.89434	-2.08065	Welch Two Sample t-test	two.sided	5.82998e-15	Significant
SEMA4C	OID21329	Q9C0C4	Oncology	1.32527	0.1815	1.50677	-11.373	8.42676e-17	61.8809	-1.55822	-1.09233	Welch Two Sample t-test	two.sided	7.15779e-15	Significant
CTSB	OID20276	P07858	Cardiometabolic	1.82161	-0.0690133	1.7526	-11.0288	1.22025e-16	66.2312	-2.15136	-1.49186	Welch Two Sample t-test	two.sided	9.81757e-15	Significant
ITGB5	OID21522	P18084	Oncology	0.700831	-1.04304	-0.342209	-10.7892	1.25681e-16	71.1439	-0.830347	-0.571315	Welch Two Sample t-test	two.sided	9.81757e-15	Significant
ANPEP	OID20350	P15144	Cardiometabolic	1.42604	0.211793	1.63783	-11.5894	1.25779e-16	57.0788	-1.67243	-1.17965	Welch Two Sample t-test	two.sided	9.81757e-15	Significant
STX7	OID30560	O15400	Inflammation_II	1.44966	-0.66069	0.788973	-10.591	2.08749e-16	72.9898	-1.72246	-1.17687	Welch Two Sample t-test	two.sided	1.5467e-14	Significant
DCBLD2	OID21474	Q96PD2	Oncology	1.08502	0.191113	1.27614	-10.7146	2.08869e-16	70.0174	-1.28699	-0.883055	Welch Two Sample t-test	two.sided	1.5467e-14	Significant
ANGPTL1	OID20211	O95841	Cardiometabolic	1.06175	-0.23909	0.822656	-10.608	2.67877e-16	71.1004	-1.26131	-0.862178	Welch Two Sample t-test	two.sided	1.93407e-14	Significant
EHBP1	OID30302	Q8NDI1	Cardiometabolic_II	1.31761	-0.349107	0.9685	-10.5	3.18585e-16	72.7521	-1.56772	-1.0675	Welch Two Sample t-test	two.sided	2.21558e-14	Significant
BCAM	OID21076	P50895	Neurology	0.795941	0.0346833	0.830624	-10.5195	3.22211e-16	72.1883	-0.946767	-0.645115	Welch Two Sample t-test	two.sided	2.21558e-14	Significant
CXCL8	OID20153	P10145	Cardiometabolic	2.16478	2.11714	4.28192	-10.5825	3.80214e-16	69.6897	-2.5728	-1.75676	Welch Two Sample t-test	two.sided	2.38708e-14	Significant
CXCL8	OID20631	P10145	Inflammation	2.16478	2.11714	4.28192	-10.5825	3.80214e-16	69.6897	-2.5728	-1.75676	Welch Two Sample t-test	two.sided	2.38708e-14	Significant
CXCL8	OID20997	P10145	Neurology	2.16478	2.11714	4.28192	-10.5825	3.80214e-16	69.6897	-2.5728	-1.75676	Welch Two Sample t-test	two.sided	2.38708e-14	Significant
CXCL8	OID21430	P10145	Oncology	2.16478	2.11714	4.28192	-10.5825	3.80214e-16	69.6897	-2.5728	-1.75676	Welch Two Sample t-test	two.sided	2.38708e-14	Significant
MERTK	OID20657	Q12866	Inflammation	0.915878	0.6186	1.53448	-11.1206	4.58999e-16	58.5585	-1.0807	-0.751053	Welch Two Sample t-test	two.sided	2.82041e-14	Significant
PLA2G15	OID21473	Q8NCC3	Oncology	0.75574	0.11152	0.86726	-10.6675	4.83949e-16	66.4722	-0.897168	-0.614312	Welch Two Sample t-test	two.sided	2.91176e-14	Significant
CSF1	OID20719	P09603	Inflammation	0.761614	-0.396977	0.364638	-10.824	5.87004e-16	62.4178	-0.90225	-0.620979	Welch Two Sample t-test	two.sided	3.45973e-14	Significant
PRKAR2A	OID31119	P13861	Neurology_II	1.52562	1.0015	2.52712	-10.3899	6.81982e-16	70.9237	-1.81841	-1.23284	Welch Two Sample t-test	two.sided	3.93913e-14	Significant
MSR1	OID21063	P21757	Neurology	1.60367	-0.463163	1.1405	-10.331	7.26439e-16	72.0507	-1.91311	-1.29423	Welch Two Sample t-test	two.sided	4.11364e-14	Significant
C1QTNF1	OID20367	Q9BXJ1	Cardiometabolic	0.934441	0.04187	0.976311	-10.273	8.35797e-16	72.7107	-1.11574	-0.753144	Welch Two Sample t-test	two.sided	4.64189e-14	Significant
VWF	OID20256	P04275	Cardiometabolic	1.57095	1.03563	2.60658	-11.0516	1.10674e-15	55.8914	-1.85572	-1.28619	Welch Two Sample t-test	two.sided	6.03069e-14	Significant
SCAMP3	OID21332	O14828	Oncology	1.84375	1.24689	3.09064	-10.3581	1.89174e-15	65.7318	-2.19916	-1.48833	Welch Two Sample t-test	two.sided	1.01173e-13	Significant
IL1R2	OID20757	P27930	Inflammation	0.382193	0.0427333	0.424927	-10.0828	2.00986e-15	72.2326	-0.457752	-0.306634	Welch Two Sample t-test	two.sided	1.05536e-13	Significant
ERBB2	OID21520	P04626	Oncology	0.809102	0.11254	0.921642	-10.536	2.60563e-15	60.4457	-0.96269	-0.655514	Welch Two Sample t-test	two.sided	1.34376e-13	Significant
HMOX2	OID20887	P30519	Neurology	2.46707	0.128697	2.59576	-11.2498	2.66722e-15	49.9613	-2.90755	-2.02659	Welch Two Sample t-test	two.sided	1.35139e-13	Significant
PDZK1	OID30550	Q5T2W1	Inflammation_II	2.22149	-0.0567333	2.16476	-10.6084	3.0831e-15	58.3504	-2.64062	-1.80237	Welch Two Sample t-test	two.sided	1.53183e-13	Significant
HEG1	OID30579	Q9ULI3	Inflammation_II	1.21157	-0.0164433	1.19512	-10.1898	3.12943e-15	66.7059	-1.44891	-0.974223	Welch Two Sample t-test	two.sided	1.53183e-13	Significant
A1BG	OID30771	P04217	Inflammation_II	0.66502	-0.199193	0.465827	-9.9537	3.47787e-15	72.2202	-0.798199	-0.531841	Welch Two Sample t-test	two.sided	1.67402e-13	Significant
PKD1	OID30328	P98161	Cardiometabolic_II	0.793544	-0.186473	0.607071	-10.0471	3.61931e-15	69.3803	-0.951094	-0.635995	Welch Two Sample t-test	two.sided	1.71353e-13	Significant
IL6ST	OID20147	P40189	Cardiometabolic	0.736087	0.0848733	0.82096	-10.0538	3.8756e-15	68.7732	-0.882155	-0.590018	Welch Two Sample t-test	two.sided	1.80528e-13	Significant
NHLRC3	OID30614	Q5JS37	Inflammation_II	0.56121	1.2046	1.76581	-9.89433	4.05835e-15	72.8971	-0.674256	-0.448164	Welch Two Sample t-test	two.sided	1.8604e-13	Significant
TREM2	OID20731	Q9NZC2	Inflammation	1.6864	-0.536303	1.1501	-10.0256	4.76692e-15	68.1975	-2.02204	-1.35076	Welch Two Sample t-test	two.sided	2.15107e-13	Significant
SCLY	OID21425	Q96I15	Oncology	1.54643	0.24108	1.78751	-9.84634	5.13005e-15	72.6881	-1.85947	-1.2334	Welch Two Sample t-test	two.sided	2.27239e-13	Significant
FIS1	OID20722	Q9Y3D6	Inflammation	1.3324	-0.0553933	1.27701	-10.0895	5.19314e-15	66.0909	-1.59606	-1.06875	Welch Two Sample t-test	two.sided	2.27239e-13	Significant
ECHDC3	OID30293	Q96DC8	Cardiometabolic_II	3.52156	-0.484123	3.03744	-9.82102	5.48145e-15	72.9839	-4.2362	-2.80692	Welch Two Sample t-test	two.sided	2.36275e-13	Significant
DCTPP1	OID20148	Q9H773	Cardiometabolic	0.880049	-0.03524	0.844809	-9.80931	5.98354e-15	72.7158	-1.05886	-0.701234	Welch Two Sample t-test	two.sided	2.52354e-13	Significant
COQ7	OID30217	Q99807	Cardiometabolic_II	2.25175	-0.802803	1.44895	-11.0897	6.02923e-15	48.8698	-2.65982	-1.84368	Welch Two Sample t-test	two.sided	2.52354e-13	Significant
ITGBL1	OID30408	O95965	Cardiometabolic_II	1.08502	0.327163	1.41218	-10.2314	6.8351e-15	61.4074	-1.29705	-0.872992	Welch Two Sample t-test	two.sided	2.81997e-13	Significant
ADGRE2	OID20755	Q9UHX3	Inflammation	0.892453	-0.2525	0.639953	-9.69318	9.45228e-15	72.9974	-1.07595	-0.708957	Welch Two Sample t-test	two.sided	3.84481e-13	Significant
CHRDL2	OID20223	Q6WN34	Cardiometabolic	1.28447	0.0191767	1.30365	-9.92947	9.72386e-15	66.1858	-1.54273	-1.02621	Welch Two Sample t-test	two.sided	3.90035e-13	Significant
ALCAM	OID20273	Q13740	Cardiometabolic	0.816151	0.133833	0.949984	-10.166	1.04118e-14	60.4891	-0.976713	-0.655589	Welch Two Sample t-test	two.sided	4.11907e-13	Significant
NINJ1	OID21167	Q92982	Oncology	1.41867	-0.09989	1.31878	-9.64214	1.19556e-14	72.8758	-1.71192	-1.12543	Welch Two Sample t-test	two.sided	4.66593e-13	Significant
SEMA7A	OID20283	O75326	Cardiometabolic	0.96114	0.234207	1.19535	-9.67037	1.23162e-14	71.7757	-1.15928	-0.762999	Welch Two Sample t-test	two.sided	4.74257e-13	Significant
CKB	OID30400	P12277	Cardiometabolic_II	1.11631	0.190143	1.30645	-9.58166	1.65309e-14	72.3876	-1.34854	-0.884083	Welch Two Sample t-test	two.sided	6.28173e-13	Significant
DCTN2	OID21334	Q13561	Oncology	1.4157	-0.467707	0.947998	-9.60962	1.89836e-14	70.5047	-1.70949	-1.12192	Welch Two Sample t-test	two.sided	7.1201e-13	Significant
TNFRSF11B	OID20735	O00300	Inflammation	0.993292	-0.475063	0.518229	-9.7618	1.96026e-14	66.027	-1.19645	-0.790137	Welch Two Sample t-test	two.sided	7.25798e-13	Significant
PVR	OID21011	P15151	Neurology	1.12101	0.43032	1.55133	-10.0914	2.16741e-14	58.1087	-1.34336	-0.898653	Welch Two Sample t-test	two.sided	7.92338e-13	Significant
TYMP	OID20234	P19971	Cardiometabolic	1.32798	-0.976363	0.351613	-9.87636	2.49911e-14	61.7834	-1.59678	-1.05918	Welch Two Sample t-test	two.sided	8.91525e-13	Significant
CD99L2	OID21122	Q8TCZ2	Neurology	0.656769	0.170967	0.827736	-9.50955	2.50047e-14	71.5871	-0.794459	-0.519078	Welch Two Sample t-test	two.sided	8.91525e-13	Significant
IGFBP2	OID20325	P18065	Cardiometabolic	1.15301	0.166283	1.31929	-9.73419	2.69812e-14	64.6984	-1.38959	-0.916427	Welch Two Sample t-test	two.sided	9.50264e-13	Significant
AMOT	OID30572	Q4VCS5	Inflammation_II	0.942768	-0.13619	0.806578	-9.65532	2.95369e-14	66.16	-1.13771	-0.747827	Welch Two Sample t-test	two.sided	1.02774e-12	Significant
PLXNB2	OID20317	O15031	Cardiometabolic	0.730392	-0.0321633	0.698229	-9.53885	3.21795e-14	68.8445	-0.883152	-0.577633	Welch Two Sample t-test	two.sided	1.10636e-12	Significant
DTNB	OID31395	O60941	Oncology_II	1.25296	0.13316	1.38612	-9.48922	4.0508e-14	68.6715	-1.51639	-0.989521	Welch Two Sample t-test	two.sided	1.37632e-12	Significant
TIMP4	OID21147	Q99727	Neurology	0.975181	-0.597397	0.377784	-9.34911	4.26401e-14	72.7581	-1.18308	-0.767285	Welch Two Sample t-test	two.sided	1.43192e-12	Significant
CTSO	OID20660	P43234	Inflammation	0.915187	-0.08856	0.826627	-9.34392	5.53874e-14	70.8774	-1.11049	-0.719885	Welch Two Sample t-test	two.sided	1.83861e-12	Significant
DNAJB14	OID31434	Q8TBM8	Oncology_II	1.01101	-0.0795567	0.931449	-9.35304	5.74142e-14	70.3049	-1.22658	-0.795436	Welch Two Sample t-test	two.sided	1.87281e-12	Significant
CREG1	OID21515	O75629	Oncology	0.988777	0.22383	1.21261	-9.34248	5.77148e-14	70.6067	-1.19983	-0.777724	Welch Two Sample t-test	two.sided	1.87281e-12	Significant
OSMR	OID20356	Q99650	Cardiometabolic	0.602909	-0.05922	0.543689	-9.24619	7.4962e-14	71.7668	-0.732902	-0.472915	Welch Two Sample t-test	two.sided	2.40545e-12	Significant
GOT1	OID30417	P17174	Cardiometabolic_II	1.90302	0.0142967	1.91732	-9.61946	7.87697e-14	60.8603	-2.29863	-1.50742	Welch Two Sample t-test	two.sided	2.49985e-12	Significant
THBS2	OID21104	P35442	Neurology	1.42544	0.158897	1.58433	-9.54518	8.76939e-14	61.9743	-1.72396	-1.12692	Welch Two Sample t-test	two.sided	2.75283e-12	Significant
NOTCH3	OID20253	Q9UM47	Cardiometabolic	0.947614	-0.0703433	0.877271	-9.19663	9.76585e-14	71.3359	-1.15305	-0.742177	Welch Two Sample t-test	two.sided	3.03267e-12	Significant
C3	OID30776	P01024	Inflammation_II	1.19022	-2.19216	-1.00194	-9.3946	1.12187e-13	64.2515	-1.4433	-0.937146	Welch Two Sample t-test	two.sided	3.44675e-12	Significant
HAO1	OID21395	Q9UJM8	Oncology	3.14403	0.711653	3.85568	-9.56242	1.22762e-13	59.5084	-3.80182	-2.48624	Welch Two Sample t-test	two.sided	3.73196e-12	Significant
MMUT	OID30159	P22033	Cardiometabolic_II	2.42444	-0.47598	1.94846	-9.08057	1.45659e-13	72.1297	-2.95667	-1.89222	Welch Two Sample t-test	two.sided	4.38192e-12	Significant
C2	OID20410	P06681	Cardiometabolic	0.539096	-0.53612	0.00297556	-9.05369	1.47707e-13	72.9997	-0.657767	-0.420424	Welch Two Sample t-test	two.sided	4.3932e-12	Significant
ADAMTSL2	OID30370	Q86TH1	Cardiometabolic_II	0.804372	0.114983	0.919356	-9.34571	1.4967e-13	63.619	-0.976334	-0.632411	Welch Two Sample t-test	two.sided	4.3932e-12	Significant
FGL1	OID30702	Q08830	Inflammation_II	1.50653	-3.19454	-1.68801	-9.24295	1.50598e-13	66.5042	-1.83191	-1.18115	Welch Two Sample t-test	two.sided	4.3932e-12	Significant
LONP1	OID30219	P36776	Cardiometabolic_II	2.23939	0.423597	2.66299	-9.2864	1.76836e-13	64.0998	-2.72113	-1.75766	Welch Two Sample t-test	two.sided	5.10704e-12	Significant
ECHS1	OID30239	P30084	Cardiometabolic_II	3.1013	0.462727	3.56402	-8.97758	2.05464e-13	72.9859	-3.78978	-2.41282	Welch Two Sample t-test	two.sided	5.87505e-12	Significant
BCL2	OID31454	P10415	Oncology_II	1.04189	0.297237	1.33912	-9.02045	2.23555e-13	70.6795	-1.27221	-0.811562	Welch Two Sample t-test	two.sided	6.32969e-12	Significant
ACY1	OID20137	Q03154	Cardiometabolic	1.28663	0.68483	1.97146	-9.0049	2.33984e-13	70.8516	-1.57154	-1.00172	Welch Two Sample t-test	two.sided	6.56063e-12	Significant
VWA1	OID21421	Q6PCB0	Oncology	0.999808	-0.194443	0.805364	-8.93271	2.65864e-13	72.4163	-1.22291	-0.776708	Welch Two Sample t-test	two.sided	7.38284e-12	Significant
ICAM1	OID20411	P05362	Cardiometabolic	1.13901	0.22889	1.3679	-9.04197	2.87821e-13	67.8809	-1.39039	-0.887636	Welch Two Sample t-test	two.sided	7.91645e-12	Significant
CASP8	OID21414	Q14790	Oncology	1.46341	-1.57494	-0.111524	-8.87078	3.33314e-13	72.7805	-1.79221	-1.13461	Welch Two Sample t-test	two.sided	9.08124e-12	Significant
ADGRE5	OID20260	P48960	Cardiometabolic	0.855668	-0.03383	0.821838	-8.84612	4.4108e-13	71.2152	-1.04853	-0.662808	Welch Two Sample t-test	two.sided	1.1905e-11	Significant
MFAP4	OID30598	P55083	Inflammation_II	0.725152	-0.275883	0.449269	-8.99667	4.49328e-13	65.8519	-0.886087	-0.564218	Welch Two Sample t-test	two.sided	1.20154e-11	Significant
NFASC	OID20634	O94856	Inflammation	0.578349	0.16296	0.741309	-8.80254	4.64588e-13	72.4337	-0.709311	-0.447387	Welch Two Sample t-test	two.sided	1.23095e-11	Significant
KCTD5	OID31148	Q9NXV2	Neurology_II	1.05519	0.39198	1.44717	-8.86922	4.85491e-13	69.5242	-1.2925	-0.81788	Welch Two Sample t-test	two.sided	1.27464e-11	Significant
INSR	OID30566	P06213	Inflammation_II	0.888647	0.24028	1.12893	-9.05207	5.16998e-13	63.1285	-1.08482	-0.692476	Welch Two Sample t-test	two.sided	1.34513e-11	Significant
FCAMR	OID30332	Q8WWV6	Cardiometabolic_II	1.60266	-0.306507	1.29616	-8.7468	5.63013e-13	72.8823	-1.96785	-1.23748	Welch Two Sample t-test	two.sided	1.45177e-11	Significant
MECR	OID30274	Q9BV79	Cardiometabolic_II	1.70246	0.15018	1.85264	-9.34835	5.82139e-13	55.0693	-2.06741	-1.3375	Welch Two Sample t-test	two.sided	1.4878e-11	Significant
CD80	OID30291	P33681	Cardiometabolic_II	0.992687	0.14656	1.13925	-9.01378	6.1089e-13	63.024	-1.21276	-0.772611	Welch Two Sample t-test	two.sided	1.53429e-11	Significant
IL1R1	OID21116	P14778	Neurology	0.637444	0.122913	0.760358	-8.76013	6.10954e-13	71.5911	-0.782516	-0.492373	Welch Two Sample t-test	two.sided	1.53429e-11	Significant
TSPAN8	OID31470	P19075	Oncology_II	2.93416	0.204993	3.13915	-9.01041	6.33785e-13	62.8537	-3.58493	-2.28339	Welch Two Sample t-test	two.sided	1.5779e-11	Significant
CDH6	OID20157	P55285	Cardiometabolic	1.13492	-0.0367533	1.09816	-8.97978	6.6403e-13	63.4094	-1.38745	-0.882387	Welch Two Sample t-test	two.sided	1.63908e-11	Significant
CD163	OID20360	Q86VB7	Cardiometabolic	1.16301	-0.06215	1.10086	-8.67171	7.926e-13	72.7139	-1.43032	-0.895702	Welch Two Sample t-test	two.sided	1.93985e-11	Significant
CCL19	OID21030	Q99731	Neurology	1.42465	-0.05801	1.36664	-8.62171	9.55951e-13	72.9917	-1.75398	-1.09533	Welch Two Sample t-test	two.sided	2.31999e-11	Significant
MAP2K1	OID31468	Q02750	Oncology_II	0.86528	-0.367413	0.497867	-8.58126	1.19247e-12	72.538	-1.06626	-0.664297	Welch Two Sample t-test	two.sided	2.86988e-11	Significant
CST6	OID20293	Q15828	Cardiometabolic	-0.881607	1.71918	0.837573	8.5787	1.21609e-12	72.4536	0.676767	1.08645	Welch Two Sample t-test	two.sided	2.88029e-11	Significant
BAIAP2	OID21250	Q9UQB8	Oncology	1.55999	0.345477	1.90547	-9.03291	1.21674e-12	57.7441	-1.90572	-1.21426	Welch Two Sample t-test	two.sided	2.88029e-11	Significant
IGSF9	OID30330	Q9P2J2	Cardiometabolic_II	1.83996	-1.28336	0.556604	-8.57638	1.27967e-12	72.0531	-2.26763	-1.4123	Welch Two Sample t-test	two.sided	3.00463e-11	Significant
OCLN	OID31069	Q16625	Neurology_II	1.61015	0.528243	2.1384	-9.15396	1.30763e-12	54.4866	-1.96273	-1.25757	Welch Two Sample t-test	two.sided	3.04551e-11	Significant
ENTPD2	OID21260	Q9Y5L3	Oncology	1.84622	0.15283	1.99905	-9.22486	1.38107e-12	52.6907	-2.2477	-1.44475	Welch Two Sample t-test	two.sided	3.19082e-11	Significant
PTS	OID20847	Q03393	Neurology	2.0616	0.9618	3.0234	-8.88693	1.50636e-12	60.1127	-2.52561	-1.59758	Welch Two Sample t-test	two.sided	3.45268e-11	Significant
GDF15	OID20251	Q99988	Cardiometabolic	1.4081	-0.111433	1.29666	-9.34133	1.73084e-12	49.3067	-1.71097	-1.10523	Welch Two Sample t-test	two.sided	3.93595e-11	Significant
ANGPTL3	OID20407	Q9Y5C1	Cardiometabolic	0.818834	0.20415	1.02298	-8.47512	1.80825e-12	72.9605	-1.01139	-0.626277	Welch Two Sample t-test	two.sided	4.07987e-11	Significant
SWAP70	OID31477	Q9UH65	Oncology_II	0.657669	-0.133973	0.523696	-8.46753	1.98445e-12	72.3487	-0.812487	-0.50285	Welch Two Sample t-test	two.sided	4.44271e-11	Significant
CD46	OID20380	P15529	Cardiometabolic	0.586503	0.335783	0.922287	-8.42954	2.26233e-12	72.6838	-0.725181	-0.447826	Welch Two Sample t-test	two.sided	5.02584e-11	Significant
TNFSF8	OID30384	P32971	Cardiometabolic_II	0.948693	0.276987	1.22568	-8.52303	2.29019e-12	68.6691	-1.17077	-0.726618	Welch Two Sample t-test	two.sided	5.04891e-11	Significant
CD14	OID20378	P08571	Cardiometabolic	1.03157	0.100593	1.13216	-8.40356	2.51536e-12	72.748	-1.27623	-0.786907	Welch Two Sample t-test	two.sided	5.50331e-11	Significant
MUC13	OID20866	Q9H3R2	Neurology	1.48673	0.0617767	1.54851	-8.50383	2.55535e-12	68.3986	-1.83556	-1.1379	Welch Two Sample t-test	two.sided	5.54876e-11	Significant
ITGB2	OID20315	P05107	Cardiometabolic	0.738477	-1.29933	-0.560853	-8.39707	2.58468e-12	72.7571	-0.91376	-0.563194	Welch Two Sample t-test	two.sided	5.57057e-11	Significant
IFI30	OID31505	P13284	Oncology_II	1.10755	0.13413	1.24168	-8.39178	2.62492e-12	72.8344	-1.37059	-0.844502	Welch Two Sample t-test	two.sided	5.61539e-11	Significant
CA5A	OID20075	P35218	Cardiometabolic	2.37435	0.0604467	2.4348	-8.39448	2.72599e-12	72.3208	-2.93815	-1.81055	Welch Two Sample t-test	two.sided	5.78871e-11	Significant
CES1	OID20244	P23141	Cardiometabolic	1.9469	-0.52487	1.42203	-8.47577	3.14337e-12	67.5644	-2.40532	-1.48849	Welch Two Sample t-test	two.sided	6.62632e-11	Significant
AIFM1	OID21287	O95831	Oncology	2.14393	0.217443	2.36138	-8.50866	3.30634e-12	65.8768	-2.64703	-1.64084	Welch Two Sample t-test	two.sided	6.91935e-11	Significant
SRPX	OID30310	P78539	Cardiometabolic_II	0.941018	-0.196413	0.744604	-8.34147	3.4244e-12	72.3243	-1.16589	-0.716148	Welch Two Sample t-test	two.sided	7.10696e-11	Significant
GPD1	OID31358	P21695	Oncology_II	1.58622	-2.41023	-0.824007	-8.47162	3.4452e-12	66.8805	-1.95996	-1.21248	Welch Two Sample t-test	two.sided	7.10696e-11	Significant
ENPP2	OID20288	Q13822	Cardiometabolic	0.648289	-0.25224	0.396049	-8.42378	3.48752e-12	68.6309	-0.801833	-0.494744	Welch Two Sample t-test	two.sided	7.14324e-11	Significant
SPON1	OID20759	Q9HCB6	Inflammation	0.735922	0.0804267	0.816349	-8.36727	3.97109e-12	69.6862	-0.911352	-0.560493	Welch Two Sample t-test	two.sided	8.07642e-11	Significant
MAMDC2	OID30309	Q7Z304	Cardiometabolic_II	0.868661	-2.20119	-1.33253	-8.42516	4.12247e-12	67.0002	-1.07446	-0.662866	Welch Two Sample t-test	two.sided	8.32566e-11	Significant
CETN3	OID31525	O15182	Oncology_II	0.887007	0.127273	1.01428	-8.28062	4.4946e-12	72.2202	-1.10053	-0.673481	Welch Two Sample t-test	two.sided	9.01417e-11	Significant
KLK7	OID30652	P49862	Inflammation_II	-0.825347	0.550453	-0.274893	8.25922	4.65964e-12	72.8271	0.626178	1.02452	Welch Two Sample t-test	two.sided	9.27473e-11	Significant
DPP4	OID20406	P27487	Cardiometabolic	0.93694	0.151527	1.08847	-8.50549	4.68875e-12	62.9774	-1.15707	-0.716807	Welch Two Sample t-test	two.sided	9.27473e-11	Significant
PDIA4	OID30375	P13667	Cardiometabolic_II	1.05726	-0.0697133	0.987547	-8.83457	5.06633e-12	53.3118	-1.29726	-0.817259	Welch Two Sample t-test	two.sided	9.95344e-11	Significant
CEACAM3	OID21245	P40198	Oncology	1.0768	0.462377	1.53918	-8.32923	5.37617e-12	68.2788	-1.33476	-0.818848	Welch Two Sample t-test	two.sided	1.04908e-10	Significant
EBAG9	OID20918	O00559	Neurology	1.3931	-0.00617333	1.38693	-8.55207	5.61678e-12	60.028	-1.71894	-1.06727	Welch Two Sample t-test	two.sided	1.08868e-10	Significant
FUT3_FUT5	OID21013	P21217_Q11128	Neurology	1.14478	0.11629	1.26107	-8.22433	6.32361e-12	71.1545	-1.42231	-0.867242	Welch Two Sample t-test	two.sided	1.2175e-10	Significant
NECTIN2	OID20222	Q92692	Cardiometabolic	0.779598	0.435287	1.21488	-8.33645	6.40772e-12	66.3079	-0.966294	-0.592902	Welch Two Sample t-test	two.sided	1.22553e-10	Significant
MRC1	OID30694	P22897	Inflammation_II	0.896084	0.05546	0.951544	-8.23139	6.63824e-12	70.3231	-1.11319	-0.678984	Welch Two Sample t-test	two.sided	1.26127e-10	Significant
SETMAR	OID20948	Q53H47	Neurology	0.782531	0.217527	1.00006	-8.41823	6.99915e-12	62.5451	-0.968317	-0.596745	Welch Two Sample t-test	two.sided	1.32115e-10	Significant
L3HYPDH	OID30314	Q96EM0	Cardiometabolic_II	1.71816	0.0460333	1.7642	-8.37944	7.10656e-12	63.7654	-2.12782	-1.30851	Welch Two Sample t-test	two.sided	1.33271e-10	Significant
B4GALT1	OID20780	P15291	Inflammation	0.424546	0.0843967	0.508942	-8.15749	7.2108e-12	72.863	-0.528272	-0.320819	Welch Two Sample t-test	two.sided	1.34354e-10	Significant
PRSS8	OID20763	Q16651	Inflammation	0.661412	-0.102117	0.559296	-8.16301	7.69109e-12	71.881	-0.822938	-0.499886	Welch Two Sample t-test	two.sided	1.42384e-10	Significant
F11R	OID21151	Q9Y624	Neurology	0.996197	0.932737	1.92893	-8.3273	8.70555e-12	63.836	-1.2352	-0.757196	Welch Two Sample t-test	two.sided	1.60138e-10	Significant
PRDX3	OID20483	P30048	Inflammation	1.62296	0.367733	1.99069	-8.11671	9.0075e-12	72.3403	-2.02152	-1.22439	Welch Two Sample t-test	two.sided	1.64643e-10	Significant
OBP2B	OID20980	Q9NPH6	Neurology	-1.38696	1.33727	-0.0496933	8.17953	9.25161e-12	69.1487	1.0487	1.72522	Welch Two Sample t-test	two.sided	1.68042e-10	Significant
ADH1B	OID30612	P00325	Inflammation_II	2.09174	-0.132683	1.95906	-8.16713	9.34077e-12	69.5972	-2.6026	-1.58088	Welch Two Sample t-test	two.sided	1.68601e-10	Significant
ACHE	OID30585	P22303	Inflammation_II	0.626451	0.10812	0.734571	-8.25476	1.0608e-11	64.7239	-0.778026	-0.474877	Welch Two Sample t-test	two.sided	1.90286e-10	Significant
BCAT1	OID30312	P54687	Cardiometabolic_II	0.742787	-0.612687	0.1301	-8.17252	1.09473e-11	67.7207	-0.924165	-0.561408	Welch Two Sample t-test	two.sided	1.9516e-10	Significant
HGF	OID20656	P14210	Inflammation	0.728973	0.941487	1.67046	-8.05182	1.12571e-11	72.9966	-0.90941	-0.548537	Welch Two Sample t-test	two.sided	1.99451e-10	Significant
MOCS2	OID30638	O96007	Inflammation_II	0.859534	0.18279	1.04232	-8.25671	1.25976e-11	63.0726	-1.06756	-0.651509	Welch Two Sample t-test	two.sided	2.21841e-10	Significant
LILRB1	OID20323	Q8NHL6	Cardiometabolic	0.563057	-0.0607433	0.502313	-8.05811	1.28517e-11	71.1704	-0.702377	-0.423737	Welch Two Sample t-test	two.sided	2.24943e-10	Significant
GAS6	OID20318	Q14393	Cardiometabolic	0.733217	0.682377	1.41559	-8.00651	1.37361e-11	72.9612	-0.915732	-0.550701	Welch Two Sample t-test	two.sided	2.38975e-10	Significant
IGSF8	OID20167	Q969P0	Cardiometabolic	0.82067	0.42035	1.24102	-8.05696	1.51879e-11	69.3777	-1.02385	-0.617487	Welch Two Sample t-test	two.sided	2.62651e-10	Significant
SOD2	OID21114	P04179	Neurology	1.20473	0.0552233	1.25996	-8.32185	1.53429e-11	59.166	-1.49439	-0.91507	Welch Two Sample t-test	two.sided	2.63752e-10	Significant
VNN1	OID30711	O95497	Inflammation_II	1.46589	-0.355713	1.11018	-8.06345	1.64698e-11	68.2141	-1.82864	-1.10315	Welch Two Sample t-test	two.sided	2.81449e-10	Significant
C7	OID30766	P10643	Inflammation_II	0.836194	0.168943	1.00514	-7.96002	1.68246e-11	72.94	-1.04556	-0.626829	Welch Two Sample t-test	two.sided	2.85821e-10	Significant
NDUFS6	OID21224	O75380	Oncology	1.4505	0.574653	2.02515	-7.96904	1.74103e-11	72.0711	-1.81334	-1.08766	Welch Two Sample t-test	two.sided	2.94041e-10	Significant
MXRA8	OID30583	Q9BRK3	Inflammation_II	0.56244	-0.0844867	0.477953	-7.97758	1.75223e-11	71.5668	-0.702999	-0.421881	Welch Two Sample t-test	two.sided	2.94212e-10	Significant
RTN4IP1	OID31030	Q8WWV3	Neurology_II	1.30501	-0.504207	0.800807	-7.96332	1.87392e-11	71.4963	-1.63174	-0.978289	Welch Two Sample t-test	two.sided	3.12826e-10	Significant
PDIA3	OID30573	P30101	Inflammation_II	0.576678	-0.21984	0.356838	-7.98788	1.89244e-11	70.1813	-0.720658	-0.432698	Welch Two Sample t-test	two.sided	3.14102e-10	Significant
OTUD7B	OID31064	Q6GQQ9	Neurology_II	0.721808	0.01493	0.736738	-8.34006	1.90864e-11	56.8718	-0.895124	-0.548492	Welch Two Sample t-test	two.sided	3.14981e-10	Significant
ASPN	OID30315	Q9BXN1	Cardiometabolic_II	0.648534	1.27838	1.92691	-7.93345	2.00042e-11	72.2395	-0.811485	-0.485584	Welch Two Sample t-test	two.sided	3.28251e-10	Significant
TCTN3	OID30326	Q6NUS6	Cardiometabolic_II	0.934004	0.121013	1.05502	-8.04296	2.14915e-11	66.3239	-1.16584	-0.702171	Welch Two Sample t-test	two.sided	3.50663e-10	Significant
SLC9A3R1	OID30630	O14745	Inflammation_II	1.02985	-0.779273	0.250578	-7.90174	2.23766e-11	72.5344	-1.28963	-0.770071	Welch Two Sample t-test	two.sided	3.63053e-10	Significant
DAG1	OID20774	Q14118	Inflammation	0.604683	0.853203	1.45789	-7.9108	2.27485e-11	71.8666	-0.757064	-0.452303	Welch Two Sample t-test	two.sided	3.65182e-10	Significant
PDLIM5	OID31063	Q96HC4	Neurology_II	1.20574	0.151703	1.35744	-7.88937	2.27607e-11	72.979	-1.51033	-0.901146	Welch Two Sample t-test	two.sided	3.65182e-10	Significant
BAG6	OID20114	P46379	Cardiometabolic	0.68186	0.67724	1.3591	-7.92909	2.33e-11	70.6626	-0.853343	-0.510377	Welch Two Sample t-test	two.sided	3.7177e-10	Significant
CBS	OID30200	P35520	Cardiometabolic_II	1.7457	-0.50721	1.23849	-8.22812	2.40645e-11	58.452	-2.17032	-1.32108	Welch Two Sample t-test	two.sided	3.81858e-10	Significant
GATD3	OID30253	P0DPI2	Cardiometabolic_II	1.5615	-0.933697	0.627807	-7.95917	2.53113e-11	68.2916	-1.95296	-1.17004	Welch Two Sample t-test	two.sided	3.99449e-10	Significant
CTSZ	OID20365	Q9UBR2	Cardiometabolic	0.757733	0.12126	0.878993	-7.82654	3.06219e-11	72.6639	-0.950702	-0.564765	Welch Two Sample t-test	two.sided	4.80631e-10	Significant
MMP7	OID20087	P09237	Cardiometabolic	0.371677	2.33444	2.70611	-7.95245	3.45765e-11	65.259	-0.465011	-0.278343	Welch Two Sample t-test	two.sided	5.39766e-10	Significant
NPPC	OID20568	P23582	Inflammation	-0.93454	2.02083	1.08629	7.78783	3.5247e-11	72.9969	0.69538	1.1737	Welch Two Sample t-test	two.sided	5.47276e-10	Significant
IFNGR1	OID20678	P15260	Inflammation	0.444618	0.199893	0.644511	-7.85044	4.13314e-11	67.8973	-0.557636	-0.331599	Welch Two Sample t-test	two.sided	6.38315e-10	Significant
HTRA2	OID21471	O43464	Oncology	1.12592	0.12724	1.25316	-8.11053	4.24825e-11	57.4893	-1.40386	-0.847987	Welch Two Sample t-test	two.sided	6.51943e-10	Significant
SLC16A1	OID20799	P53985	Neurology	0.989591	-0.00516	0.984431	-8.03186	4.26653e-11	60.1214	-1.23603	-0.743148	Welch Two Sample t-test	two.sided	6.51943e-10	Significant
ENO1	OID21037	P06733	Neurology	0.819129	-0.960293	-0.141164	-7.76051	4.59873e-11	71.1292	-1.02958	-0.608673	Welch Two Sample t-test	two.sided	6.99006e-10	Significant
MARCO	OID20210	Q9UEW3	Cardiometabolic	0.633441	-0.0134567	0.619984	-7.73021	4.63727e-11	72.6673	-0.796767	-0.470115	Welch Two Sample t-test	two.sided	7.00858e-10	Significant
PLAUR	OID20764	Q03405	Inflammation	0.712677	0.47557	1.18825	-7.76446	4.65944e-11	70.759	-0.895706	-0.529648	Welch Two Sample t-test	two.sided	7.00858e-10	Significant
LEFTY2	OID21454	O00292	Oncology	0.938492	0.160143	1.09864	-7.71533	4.98065e-11	72.5728	-1.18094	-0.69604	Welch Two Sample t-test	two.sided	7.45291e-10	Significant
HAVCR2	OID21137	Q8TDQ0	Neurology	0.973419	0.0209767	0.994396	-7.88622	5.60809e-11	63.0616	-1.22008	-0.726763	Welch Two Sample t-test	two.sided	8.34854e-10	Significant
CRIM1	OID20701	Q9NZV1	Inflammation	0.580276	0.336013	0.916289	-7.84852	5.89999e-11	64.1104	-0.727972	-0.43258	Welch Two Sample t-test	two.sided	8.73804e-10	Significant
LTBR	OID20768	P36941	Inflammation	0.694789	0.08216	0.776949	-7.90897	6.6707e-11	60.4665	-0.870484	-0.519094	Welch Two Sample t-test	two.sided	9.82907e-10	Significant
SORD	OID21453	Q00796	Oncology	2.08697	-3.0015	-0.914531	-7.68883	6.87675e-11	69.9166	-2.62833	-1.54561	Welch Two Sample t-test	two.sided	1.00812e-09	Significant
COMP	OID20405	P49747	Cardiometabolic	0.680938	-0.162287	0.518651	-7.73155	7.382e-11	66.9265	-0.856735	-0.505141	Welch Two Sample t-test	two.sided	1.07673e-09	Significant
PLAU	OID21124	P00749	Neurology	0.729567	0.367327	1.09689	-7.61736	7.7484e-11	72.3018	-0.920481	-0.538653	Welch Two Sample t-test	two.sided	1.12449e-09	Significant
GSR	OID30700	P00390	Inflammation_II	0.526941	0.328037	0.854978	-7.77233	7.92811e-11	64.2631	-0.662371	-0.391512	Welch Two Sample t-test	two.sided	1.14482e-09	Significant
HLA-DRA	OID20520	P01903	Inflammation	1.01105	-0.419287	0.591764	-7.62061	8.2932e-11	71.2223	-1.27558	-0.746523	Welch Two Sample t-test	two.sided	1.19158e-09	Significant
HHEX	OID31107	Q03014	Neurology_II	0.915626	-0.46577	0.449856	-7.58802	8.34901e-11	72.9975	-1.15612	-0.675136	Welch Two Sample t-test	two.sided	1.19366e-09	Significant
TGFBI	OID20417	Q15582	Cardiometabolic	0.686188	0.39767	1.08386	-7.60175	8.76307e-11	71.5562	-0.866151	-0.506225	Welch Two Sample t-test	two.sided	1.24669e-09	Significant
PAXX	OID30591	Q9BUH6	Inflammation_II	0.726064	-0.0133067	0.712758	-7.54241	1.03776e-10	72.7085	-0.917932	-0.534197	Welch Two Sample t-test	two.sided	1.46296e-09	Significant
FGFR2	OID21478	P21802	Oncology	0.511493	0.221887	0.73338	-7.76348	1.03846e-10	61.7995	-0.643203	-0.379783	Welch Two Sample t-test	two.sided	1.46296e-09	Significant
GRN	OID21159	P28799	Neurology	0.584241	-0.0496367	0.534604	-7.58193	1.05813e-10	70.1926	-0.737919	-0.430563	Welch Two Sample t-test	two.sided	1.48191e-09	Significant
NAGPA	OID30643	Q9UK23	Inflammation_II	0.495462	0.0861667	0.581629	-7.59087	1.06217e-10	69.6568	-0.625652	-0.365272	Welch Two Sample t-test	two.sided	1.48191e-09	Significant
ALDH1A1	OID21128	P00352	Neurology	1.83597	0.02829	1.86426	-7.81321	1.07948e-10	59.4627	-2.30609	-1.36584	Welch Two Sample t-test	two.sided	1.49882e-09	Significant
PLA2G4A	OID20685	P47712	Inflammation	0.563719	-0.19517	0.368549	-7.52537	1.09849e-10	72.9368	-0.713015	-0.414423	Welch Two Sample t-test	two.sided	1.51791e-09	Significant
TACSTD2	OID21447	P09758	Oncology	0.84492	0.145033	0.989953	-7.66149	1.18415e-10	64.823	-1.06518	-0.624661	Welch Two Sample t-test	two.sided	1.62849e-09	Significant
PRDX5	OID20644	P30044	Inflammation	1.32632	-0.98466	0.341658	-7.50263	1.25937e-10	72.3946	-1.67869	-0.973946	Welch Two Sample t-test	two.sided	1.72373e-09	Significant
INSL3	OID31129	P51460	Neurology_II	-2.42192	1.83069	-0.591224	8.20609	1.31354e-10	46.7174	1.82808	3.01575	Welch Two Sample t-test	two.sided	1.78939e-09	Significant
TOMM20	OID30353	Q15388	Cardiometabolic_II	0.696432	0.31189	1.00832	-7.47458	1.40922e-10	72.5064	-0.882148	-0.510717	Welch Two Sample t-test	two.sided	1.91072e-09	Significant
CEMIP2	OID30499	Q9UHN6	Inflammation_II	0.752111	0.14932	0.901431	-7.43816	1.59204e-10	72.9989	-0.953634	-0.550589	Welch Two Sample t-test	two.sided	2.14851e-09	Significant
CHMP6	OID30327	Q96FZ7	Cardiometabolic_II	0.651001	0.543923	1.19492	-7.43749	1.64066e-10	72.6082	-0.825463	-0.476539	Welch Two Sample t-test	two.sided	2.20383e-09	Significant
ITIH3	OID20352	Q06033	Cardiometabolic	0.826302	-0.61694	0.209362	-7.41543	1.84445e-10	72.2864	-1.04842	-0.604185	Welch Two Sample t-test	two.sided	2.4661e-09	Significant
METAP1D	OID20519	Q6UB28	Inflammation	1.23147	0.276713	1.50818	-7.56876	1.88293e-10	63.8397	-1.55652	-0.906413	Welch Two Sample t-test	two.sided	2.50595e-09	Significant
NRP2	OID21081	O60462	Neurology	0.59236	0.138713	0.731073	-7.40951	1.90724e-10	72.1698	-0.751723	-0.432997	Welch Two Sample t-test	two.sided	2.52665e-09	Significant
MAPK9	OID20557	P45984	Inflammation	0.534401	-0.572703	-0.0383022	-7.37618	2.09179e-10	72.9047	-0.678796	-0.390006	Welch Two Sample t-test	two.sided	2.75849e-09	Significant
ST6GAL1	OID20302	P15907	Cardiometabolic	0.641748	0.14893	0.790678	-7.36568	2.24268e-10	72.5433	-0.81541	-0.468086	Welch Two Sample t-test	two.sided	2.94403e-09	Significant
PRCP	OID20337	P42785	Cardiometabolic	0.769931	-0.0803267	0.689604	-7.38004	2.29888e-10	71.2988	-0.977936	-0.561926	Welch Two Sample t-test	two.sided	3.00415e-09	Significant
LILRB2	OID20301	Q8N423	Cardiometabolic	0.645598	-0.0529733	0.592624	-7.38972	2.3499e-10	70.4108	-0.819823	-0.471373	Welch Two Sample t-test	two.sided	3.05699e-09	Significant
CCN1	OID21368	O00622	Oncology	0.857376	0.3675	1.22488	-7.31804	2.67283e-10	72.974	-1.09087	-0.623876	Welch Two Sample t-test	two.sided	3.46149e-09	Significant
HEPH	OID30337	Q9BQS7	Cardiometabolic_II	0.566549	-0.770613	-0.204064	-7.31264	3.04653e-10	71.3741	-0.721016	-0.412082	Welch Two Sample t-test	two.sided	3.92784e-09	Significant
CXCL11	OID21042	O14625	Neurology	1.87622	0.360067	2.23628	-7.44735	3.07222e-10	63.871	-2.37953	-1.37291	Welch Two Sample t-test	two.sided	3.94336e-09	Significant
PSTPIP2	OID30596	Q9H939	Inflammation_II	1.39278	-1.19854	0.194238	-7.3054	3.2146e-10	71.0395	-1.77292	-1.01264	Welch Two Sample t-test	two.sided	4.10786e-09	Significant
ZNRD2	OID31450	O60232	Oncology_II	0.76663	0.122797	0.889427	-7.27483	3.42566e-10	72.024	-0.976702	-0.556558	Welch Two Sample t-test	two.sided	4.35829e-09	Significant
TNFRSF10A	OID20967	O00220	Neurology	0.784151	-0.0373267	0.746824	-7.47246	3.51974e-10	61.1375	-0.99398	-0.574322	Welch Two Sample t-test	two.sided	4.45834e-09	Significant
PCBD1	OID30610	P61457	Inflammation_II	1.24706	-0.00889	1.23817	-7.37792	3.70894e-10	65.0235	-1.58462	-0.909494	Welch Two Sample t-test	two.sided	4.67747e-09	Significant
YES1	OID21348	P07947	Oncology	0.891574	1.14382	2.03539	-7.21986	4.12014e-10	72.7951	-1.1377	-0.645449	Welch Two Sample t-test	two.sided	5.17346e-09	Significant
SCP2	OID21161	P22307	Oncology	1.64859	0.115853	1.76445	-7.29653	4.47169e-10	66.9399	-2.09958	-1.1976	Welch Two Sample t-test	two.sided	5.59057e-09	Significant
EZR	OID21017	P15311	Neurology	0.552297	-0.433257	0.11904	-7.27681	4.60001e-10	67.6668	-0.703763	-0.400831	Welch Two Sample t-test	two.sided	5.72622e-09	Significant
C19orf12	OID20804	Q9NSK7	Neurology	1.88957	0.211943	2.10151	-7.27929	4.76936e-10	67.033	-2.40769	-1.37145	Welch Two Sample t-test	two.sided	5.91155e-09	Significant
EFEMP1	OID20414	Q12805	Cardiometabolic	0.817218	0.0926133	0.909831	-7.36377	4.82772e-10	62.4977	-1.03902	-0.595411	Welch Two Sample t-test	two.sided	5.95832e-09	Significant
VCAM1	OID20396	P19320	Cardiometabolic	0.693998	0.316247	1.01024	-7.21072	4.85159e-10	70.889	-0.885911	-0.502085	Welch Two Sample t-test	two.sided	5.96229e-09	Significant
DDHD2	OID31043	O94830	Neurology_II	0.798823	0.34749	1.14631	-7.17041	5.04303e-10	72.948	-1.02086	-0.57679	Welch Two Sample t-test	two.sided	6.1713e-09	Significant
INPP1	OID21345	P49441	Oncology	1.09952	-2.98684	-1.88732	-7.15755	5.3693e-10	72.8256	-1.40569	-0.793352	Welch Two Sample t-test	two.sided	6.54285e-09	Significant
NUDC	OID20623	Q9Y266	Inflammation	0.867373	-0.409067	0.458307	-7.31057	5.45121e-10	63.6305	-1.10442	-0.630323	Welch Two Sample t-test	two.sided	6.59424e-09	Significant
ENG	OID20287	P17813	Cardiometabolic	0.355037	0.275897	0.630933	-7.15301	5.45714e-10	72.8771	-0.453961	-0.256112	Welch Two Sample t-test	two.sided	6.59424e-09	Significant
ACY3	OID30086	Q96HD9	Cardiometabolic_II	1.26677	0.314567	1.58134	-7.14649	5.68383e-10	72.6721	-1.62007	-0.913468	Welch Two Sample t-test	two.sided	6.83955e-09	Significant
MET	OID20269	P08581	Cardiometabolic	0.455663	0.103103	0.558767	-7.16302	5.77667e-10	71.3111	-0.582495	-0.328832	Welch Two Sample t-test	two.sided	6.92242e-09	Significant
DCXR	OID21480	Q7Z4W1	Oncology	1.31412	0.42162	1.73574	-7.2564	6.0867e-10	65.0348	-1.6758	-0.952449	Welch Two Sample t-test	two.sided	7.2638e-09	Significant
CFB	OID30755	P00751	Inflammation_II	0.634453	-0.17408	0.460373	-7.12605	6.20785e-10	72.6586	-0.81191	-0.456997	Welch Two Sample t-test	two.sided	7.35921e-09	Significant
STX8	OID20531	Q9UNK0	Inflammation	0.67038	0.36216	1.03254	-7.14773	6.21761e-10	71.1762	-0.857382	-0.483378	Welch Two Sample t-test	two.sided	7.35921e-09	Significant
SIGLEC1	OID20690	Q9BZZ2	Inflammation	1.0059	-0.315637	0.690267	-7.37086	6.31188e-10	59.0955	-1.27897	-0.732836	Welch Two Sample t-test	two.sided	7.44029e-09	Significant
DDR1	OID21009	Q08345	Neurology	0.569379	0.170317	0.739696	-7.24025	6.51087e-10	65.0155	-0.726435	-0.412323	Welch Two Sample t-test	two.sided	7.64366e-09	Significant
LILRA2	OID21152	Q8N149	Neurology	0.690891	0.169567	0.860458	-7.24069	6.73799e-10	64.5421	-0.881479	-0.500303	Welch Two Sample t-test	two.sided	7.87827e-09	Significant
SNAP23	OID20218	O00161	Cardiometabolic	1.49382	-0.865503	0.628316	-7.11625	6.89935e-10	71.6381	-1.91232	-1.07532	Welch Two Sample t-test	two.sided	8.0344e-09	Significant
EIF4G1	OID20625	Q04637	Inflammation	1.16668	-0.09668	1.07	-7.17513	6.9372e-10	67.829	-1.49116	-0.842201	Welch Two Sample t-test	two.sided	8.04604e-09	Significant
DNPEP	OID31118	Q9ULA0	Neurology_II	1.09071	-2.24244	-1.15173	-7.18321	6.97818e-10	67.2684	-1.39376	-0.787652	Welch Two Sample t-test	two.sided	8.0612e-09	Significant
SIGLEC10	OID20537	Q96LC7	Inflammation	0.764698	0.34374	1.10844	-7.21463	7.14965e-10	65.1609	-0.97637	-0.553026	Welch Two Sample t-test	two.sided	8.22637e-09	Significant
CLPP	OID20910	Q16740	Neurology	1.17035	0.25031	1.42066	-7.45557	8.11272e-10	53.2602	-1.48517	-0.855533	Welch Two Sample t-test	two.sided	9.29743e-09	Significant
LMNB1	OID31501	P20700	Oncology_II	1.32228	0.28978	1.61206	-7.13173	8.42507e-10	67.6238	-1.69229	-0.952267	Welch Two Sample t-test	two.sided	9.61723e-09	Significant
LRRC59	OID30361	Q96AG4	Cardiometabolic_II	0.652327	-0.350367	0.30196	-7.1431	8.62493e-10	66.6151	-0.834627	-0.470026	Welch Two Sample t-test	two.sided	9.80661e-09	Significant
VTI1A	OID30640	Q96AJ9	Inflammation_II	0.898892	0.324717	1.22361	-7.15243	8.87178e-10	65.6846	-1.14984	-0.647948	Welch Two Sample t-test	two.sided	1.00477e-08	Significant
EFHD1	OID31044	Q9BUP0	Neurology_II	0.78494	0.485713	1.27065	-7.13984	9.16375e-10	65.9513	-1.00444	-0.565439	Welch Two Sample t-test	two.sided	1.03379e-08	Significant
SCARF2	OID21048	Q96GP6	Neurology	0.637179	0.121823	0.759002	-7.11859	9.62001e-10	66.4971	-0.815865	-0.458493	Welch Two Sample t-test	two.sided	1.07762e-08	Significant
ATG16L1	OID31466	Q676U5	Oncology_II	0.821162	0.723853	1.54502	-7.01923	9.6269e-10	72.9467	-1.05432	-0.588004	Welch Two Sample t-test	two.sided	1.07762e-08	Significant
IQGAP2	OID21361	Q13576	Oncology	1.31585	-0.04088	1.27497	-7.02036	9.80104e-10	72.5639	-1.68944	-0.942256	Welch Two Sample t-test	two.sided	1.09287e-08	Significant
MATN2	OID20767	O00339	Inflammation	0.39696	0.0233733	0.420333	-7.01262	9.87976e-10	72.9855	-0.509777	-0.284143	Welch Two Sample t-test	two.sided	1.09741e-08	Significant
TXNDC15	OID21495	Q96J42	Oncology	0.488449	-0.0300267	0.458422	-7.02331	1.03306e-09	71.4842	-0.627105	-0.349793	Welch Two Sample t-test	two.sided	1.14309e-08	Significant
GLRX5	OID30663	Q86SX6	Inflammation_II	1.03914	0.534697	1.57384	-7.00038	1.079e-09	72.3778	-1.33503	-0.743257	Welch Two Sample t-test	two.sided	1.18937e-08	Significant
DSC2	OID21079	Q02487	Neurology	0.78235	0.325843	1.10819	-7.16106	1.15621e-09	61.7225	-1.00076	-0.563942	Welch Two Sample t-test	two.sided	1.26964e-08	Significant
KYNU	OID20669	Q16719	Inflammation	0.827458	0.95934	1.7868	-7.06871	1.17601e-09	66.5596	-1.06114	-0.593778	Welch Two Sample t-test	two.sided	1.28648e-08	Significant
MSTN	OID20115	O14793	Cardiometabolic	-0.905253	1.16857	0.263313	6.9727	1.18096e-09	72.847	0.646497	1.16401	Welch Two Sample t-test	two.sided	1.28703e-08	Significant
SSC4D	OID20182	Q8WTU2	Cardiometabolic	-1.95025	-0.196287	-2.14653	7.00149	1.20409e-09	70.4895	1.39477	2.50572	Welch Two Sample t-test	two.sided	1.30729e-08	Significant
PALM3	OID30182	A6NDB9	Cardiometabolic_II	1.9678	0.409713	2.37751	-7.09426	1.37446e-09	62.945	-2.5221	-1.41349	Welch Two Sample t-test	two.sided	1.48669e-08	Significant
FSTL3	OID20782	O95633	Inflammation	0.894341	-0.319937	0.574404	-7.21121	1.47329e-09	56.5504	-1.14273	-0.645951	Welch Two Sample t-test	two.sided	1.58764e-08	Significant
LTA4H	OID21452	P09960	Oncology	1.09241	-2.8747	-1.78229	-6.89983	1.59714e-09	72.9971	-1.40794	-0.776867	Welch Two Sample t-test	two.sided	1.7147e-08	Significant
FCAR	OID20564	P24071	Inflammation	0.972374	0.119883	1.09226	-6.93147	1.71772e-09	69.4872	-1.2522	-0.692551	Welch Two Sample t-test	two.sided	1.83732e-08	Significant
CD300A	OID30576	Q9UGN4	Inflammation_II	0.585967	0.0932267	0.679193	-6.8672	1.83547e-09	72.9932	-0.756026	-0.415907	Welch Two Sample t-test	two.sided	1.95603e-08	Significant
QSOX1	OID30729	O00391	Inflammation_II	0.415177	0.0439567	0.459133	-6.86396	1.91948e-09	72.4387	-0.535742	-0.294612	Welch Two Sample t-test	two.sided	2.03756e-08	Significant
ARF6	OID31523	P62330	Oncology_II	1.27835	-0.442103	0.836247	-7.01876	1.92609e-09	62.4764	-1.64237	-0.914326	Welch Two Sample t-test	two.sided	2.03756e-08	Significant
NFU1	OID31510	Q9UMS0	Oncology_II	0.814066	-0.226583	0.587482	-6.85063	2.02521e-09	72.4907	-1.05092	-0.577208	Welch Two Sample t-test	two.sided	2.1346e-08	Significant
RHOC	OID20950	P08134	Neurology	0.693111	0.0935267	0.786638	-6.85541	2.13042e-09	71.2382	-0.894696	-0.491527	Welch Two Sample t-test	two.sided	2.23733e-08	Significant
TNFRSF12A	OID21482	Q9NP84	Oncology	0.775313	0.0916467	0.86696	-6.90406	2.24311e-09	67.0371	-0.999459	-0.551168	Welch Two Sample t-test	two.sided	2.34714e-08	Significant
ACADSB	OID30356	P45954	Cardiometabolic_II	1.47994	0.0267867	1.50673	-6.79288	2.53596e-09	72.8571	-1.91416	-1.04572	Welch Two Sample t-test	two.sided	2.64399e-08	Significant
ANXA11	OID20583	P50995	Inflammation	0.486038	-0.495227	-0.00918889	-6.86722	2.6545e-09	66.7695	-0.627317	-0.344758	Welch Two Sample t-test	two.sided	2.75763e-08	Significant
CR1	OID30697	P17927	Inflammation_II	0.694138	0.320833	1.01497	-6.7866	2.75297e-09	71.8391	-0.898038	-0.490237	Welch Two Sample t-test	two.sided	2.84967e-08	Significant
HSPA1A	OID20718	P0DMV8	Inflammation	0.678021	-0.0718167	0.606204	-6.77778	2.86146e-09	71.8126	-0.877448	-0.478594	Welch Two Sample t-test	two.sided	2.95139e-08	Significant
RILPL2	OID30342	Q969X0	Cardiometabolic_II	0.748879	-0.45081	0.298069	-6.77658	2.91199e-09	71.5862	-0.969198	-0.52856	Welch Two Sample t-test	two.sided	2.99151e-08	Significant
CRELD1	OID30619	Q96HD1	Inflammation_II	0.514439	0.05009	0.564529	-6.75792	2.92107e-09	72.987	-0.666154	-0.362724	Welch Two Sample t-test	two.sided	2.99151e-08	Significant
CSPG4	OID30397	Q6UVK1	Cardiometabolic_II	0.674049	-0.29718	0.376869	-6.75235	2.99475e-09	72.9622	-0.873	-0.475098	Welch Two Sample t-test	two.sided	3.05613e-08	Significant
INHBB	OID30625	P09529	Inflammation_II	1.04602	0.146753	1.19277	-6.8368	3.28141e-09	65.3947	-1.35154	-0.740496	Welch Two Sample t-test	two.sided	3.33687e-08	Significant
ASGR1	OID20990	P07306	Neurology	0.493448	0.293583	0.787031	-6.73538	3.31557e-09	72.3997	-0.639479	-0.347416	Welch Two Sample t-test	two.sided	3.35978e-08	Significant
CD248	OID30394	Q9HCU0	Cardiometabolic_II	0.723519	-0.222557	0.500962	-6.73416	3.5207e-09	71.3791	-0.937729	-0.509309	Welch Two Sample t-test	two.sided	3.55517e-08	Significant
OSCAR	OID20776	Q8IYS5	Inflammation	0.510091	0.185727	0.695818	-6.71547	3.5506e-09	72.6961	-0.661485	-0.358697	Welch Two Sample t-test	two.sided	3.57286e-08	Significant
COL3A1	OID30379	P02461	Cardiometabolic_II	0.580253	0.11374	0.693993	-6.70531	3.65466e-09	72.9666	-0.752721	-0.407785	Welch Two Sample t-test	two.sided	3.66481e-08	Significant
ERN1	OID31391	O75460	Oncology_II	0.631981	-0.0631567	0.568824	-6.70881	3.77859e-09	72.0499	-0.819766	-0.444196	Welch Two Sample t-test	two.sided	3.77598e-08	Significant
SEPTIN9	OID21279	Q9UHD8	Oncology	0.541229	0.156187	0.697416	-6.83836	3.83439e-09	62.9449	-0.699392	-0.383066	Welch Two Sample t-test	two.sided	3.81853e-08	Significant
CTSH	OID20113	P09668	Cardiometabolic	1.06081	-1.30915	-0.248342	-6.69283	3.85075e-09	72.9781	-1.3767	-0.74492	Welch Two Sample t-test	two.sided	3.82164e-08	Significant
FBP1	OID20227	P09467	Cardiometabolic	1.14362	-2.74642	-1.6028	-6.84767	4.27548e-09	60.8537	-1.47759	-0.809649	Welch Two Sample t-test	two.sided	4.22863e-08	Significant
TIMP1	OID20418	P01033	Cardiometabolic	0.685272	1.07525	1.76052	-6.80396	4.44548e-09	62.7925	-0.886551	-0.483993	Welch Two Sample t-test	two.sided	4.3771e-08	Significant
SERPINA1	OID30750	P01009	Inflammation_II	0.289759	-0.265343	0.0244156	-6.65825	4.45591e-09	72.9855	-0.376492	-0.203026	Welch Two Sample t-test	two.sided	4.3771e-08	Significant
PECAM1	OID21131	P16284	Neurology	0.472992	0.309357	0.782349	-6.7851	4.49751e-09	63.757	-0.612265	-0.333719	Welch Two Sample t-test	two.sided	4.40299e-08	Significant
FCGR3B	OID20387	O75015	Cardiometabolic	0.6949	0.201187	0.896087	-6.67187	5.2304e-09	68.9079	-0.902686	-0.487114	Welch Two Sample t-test	two.sided	5.10317e-08	Significant
TEK	OID21496	Q02763	Oncology	0.3977	0.0502267	0.447927	-6.65893	5.44425e-09	69.1513	-0.516842	-0.278558	Welch Two Sample t-test	two.sided	5.29394e-08	Significant
BSG	OID20626	P35613	Inflammation	0.321439	0.22155	0.542989	-6.63666	5.49836e-09	70.6827	-0.418021	-0.224857	Welch Two Sample t-test	two.sided	5.32861e-08	Significant
RBP5	OID21369	P82980	Oncology	1.1076	0.390303	1.49791	-6.61678	5.59322e-09	71.9558	-1.4413	-0.773908	Welch Two Sample t-test	two.sided	5.40242e-08	Significant
MCFD2	OID20171	Q8NI22	Cardiometabolic	0.480742	0.48914	0.969882	-6.65939	5.75263e-09	68.1292	-0.62479	-0.336694	Welch Two Sample t-test	two.sided	5.53786e-08	Significant
CD300C	OID21010	Q08708	Neurology	0.682977	0.250943	0.93392	-6.6157	5.81438e-09	71.2901	-0.888808	-0.477145	Welch Two Sample t-test	two.sided	5.57871e-08	Significant
CPA4	OID30606	Q9UI42	Inflammation_II	-0.645959	0.699903	0.0539444	6.60325	6.63869e-09	69.752	0.450842	0.841076	Welch Two Sample t-test	two.sided	6.3471e-08	Significant
MEGF9	OID20285	Q9H1U4	Cardiometabolic	0.521928	0.222323	0.744251	-6.79333	6.65918e-09	57.7052	-0.675735	-0.36812	Welch Two Sample t-test	two.sided	6.3471e-08	Significant
TNFSF13B	OID20272	Q9Y275	Cardiometabolic	0.585971	0.384807	0.970778	-6.68287	6.72857e-09	63.8807	-0.761144	-0.410799	Welch Two Sample t-test	two.sided	6.39214e-08	Significant
PAG1	OID20108	Q9NWQ8	Cardiometabolic	1.00615	-0.13067	0.875478	-6.59168	7.12741e-09	69.3191	-1.31063	-0.701666	Welch Two Sample t-test	two.sided	6.74884e-08	Significant
DMD	OID30223	P11532	Cardiometabolic_II	0.773891	0.0283333	0.802224	-6.58157	7.73709e-09	68.5679	-1.00849	-0.53929	Welch Two Sample t-test	two.sided	7.30219e-08	Significant
DPY30	OID21410	Q9C005	Oncology	0.76472	0.12936	0.89408	-6.63679	7.78944e-09	64.5134	-0.994872	-0.534568	Welch Two Sample t-test	two.sided	7.32766e-08	Significant
IGFBPL1	OID20155	Q8WX77	Cardiometabolic	0.73169	-0.0984167	0.633273	-6.62266	8.00501e-09	65.0084	-0.952339	-0.511041	Welch Two Sample t-test	two.sided	7.506e-08	Significant
CTSC	OID20679	P53634	Inflammation	0.569639	-0.129877	0.439762	-6.53211	8.16538e-09	71.4895	-0.743502	-0.395776	Welch Two Sample t-test	two.sided	7.62279e-08	Significant
ADGRG1	OID21294	Q9Y653	Oncology	0.819263	0.33197	1.15123	-6.59565	8.18235e-09	66.5168	-1.06723	-0.571301	Welch Two Sample t-test	two.sided	7.62279e-08	Significant
HEPACAM2	OID31151	A8MVW5	Neurology_II	0.658029	0.0505933	0.708622	-6.51374	8.21281e-09	72.9509	-0.859367	-0.456691	Welch Two Sample t-test	two.sided	7.62656e-08	Significant
PTPRC	OID30380	P08575	Cardiometabolic_II	0.48992	0.207007	0.696927	-6.51912	8.2776e-09	72.3185	-0.63972	-0.34012	Welch Two Sample t-test	two.sided	7.66209e-08	Significant
PTPRK	OID31461	Q15262	Oncology_II	0.380053	-0.913047	-0.532993	-6.54476	8.32357e-09	70.0686	-0.495868	-0.264239	Welch Two Sample t-test	two.sided	7.68002e-08	Significant
MARS1	OID30658	P56192	Inflammation_II	0.770238	0.4443	1.21454	-6.50348	8.74433e-09	72.5423	-1.0063	-0.534173	Welch Two Sample t-test	two.sided	8.04255e-08	Significant
MILR1	OID20482	Q7Z6M3	Inflammation	0.679403	0.924363	1.60377	-6.49119	9.13365e-09	72.7108	-0.888015	-0.470791	Welch Two Sample t-test	two.sided	8.37396e-08	Significant
DHODH	OID30137	Q02127	Cardiometabolic_II	1.36335	0.125397	1.48875	-6.49743	9.33138e-09	71.7229	-1.78167	-0.945037	Welch Two Sample t-test	two.sided	8.52817e-08	Significant
ELN	OID30301	P15502	Cardiometabolic_II	1.02247	-0.0417933	0.980673	-6.51225	9.51775e-09	70.0842	-1.3356	-0.709333	Welch Two Sample t-test	two.sided	8.64684e-08	Significant
ERBIN	OID21323	Q96RT1	Oncology	0.891839	0.0767567	0.968596	-6.4991	9.54451e-09	71.1206	-1.16545	-0.618228	Welch Two Sample t-test	two.sided	8.64684e-08	Significant
SUOX	OID31031	P51687	Neurology_II	1.35544	0.37023	1.72567	-6.61962	9.55105e-09	62.3229	-1.76471	-0.94617	Welch Two Sample t-test	two.sided	8.64684e-08	Significant
IGF2R	OID21146	P11717	Neurology	0.43598	0.0171333	0.453113	-6.47291	1.01169e-08	72.1745	-0.570243	-0.301717	Welch Two Sample t-test	two.sided	9.13049e-08	Significant
DUSP13	OID31394	Q6B8I1	Oncology_II	-1.02483	0.950227	-0.0746044	6.47301	1.0232e-08	71.9291	0.709213	1.34045	Welch Two Sample t-test	two.sided	9.18093e-08	Significant
ENAH	OID20497	Q8N8S7	Inflammation	0.755018	0.852487	1.6075	-6.46054	1.02818e-08	72.9307	-0.987935	-0.5221	Welch Two Sample t-test	two.sided	9.18093e-08	Significant
RIDA	OID30635	P52758	Inflammation_II	1.43103	0.177773	1.6088	-6.59495	1.02851e-08	62.7068	-1.86469	-0.997374	Welch Two Sample t-test	two.sided	9.18093e-08	Significant
EGFLAM	OID31496	Q63HQ2	Oncology_II	0.602871	0.32522	0.928091	-6.46282	1.02999e-08	72.6883	-0.788797	-0.416945	Welch Two Sample t-test	two.sided	9.18093e-08	Significant
THBS4	OID20368	P35443	Cardiometabolic	0.819124	-0.458953	0.360171	-6.45579	1.05001e-08	72.9078	-1.07201	-0.566243	Welch Two Sample t-test	two.sided	9.33058e-08	Significant
YWHAQ	OID30605	P27348	Inflammation_II	0.507909	0.0391733	0.547082	-6.47415	1.07864e-08	70.7452	-0.664347	-0.351471	Welch Two Sample t-test	two.sided	9.53038e-08	Significant
IGFBP7	OID20236	Q16270	Cardiometabolic	0.503987	0.193747	0.697733	-6.50205	1.0791e-08	68.4646	-0.65864	-0.349333	Welch Two Sample t-test	two.sided	9.53038e-08	Significant
MME	OID21307	P08473	Oncology	1.42278	0.3061	1.72888	-6.54056	1.08773e-08	65.4403	-1.85717	-0.988397	Welch Two Sample t-test	two.sided	9.57172e-08	Significant
CKAP4	OID20617	Q07065	Inflammation	0.52022	0.263533	0.783753	-6.51227	1.09041e-08	67.4771	-0.679646	-0.360794	Welch Two Sample t-test	two.sided	9.57172e-08	Significant
P4HB	OID21509	P07237	Oncology	0.480923	-0.102057	0.378867	-6.4548	1.10067e-08	71.9947	-0.629449	-0.332398	Welch Two Sample t-test	two.sided	9.63254e-08	Significant
HMGCL	OID30214	P35914	Cardiometabolic_II	1.38507	-0.03402	1.35105	-6.52109	1.11157e-08	66.4626	-1.80908	-0.961056	Welch Two Sample t-test	two.sided	9.69852e-08	Significant
ITGB1	OID20376	P05556	Cardiometabolic	0.366968	-0.0295433	0.337424	-6.45222	1.15458e-08	71.2214	-0.480367	-0.253569	Welch Two Sample t-test	two.sided	1.00435e-07	Significant
CSF1R	OID30681	P07333	Inflammation_II	0.89268	0.0874733	0.980153	-6.49237	1.19831e-08	67.2327	-1.16711	-0.618253	Welch Two Sample t-test	two.sided	1.03926e-07	Significant
COL4A1	OID20208	P02462	Cardiometabolic	0.663036	0.63604	1.29908	-6.47542	1.20291e-08	68.4791	-0.867331	-0.45874	Welch Two Sample t-test	two.sided	1.04012e-07	Significant
RBKS	OID20986	Q9H477	Neurology	1.05316	0.529253	1.58241	-6.43086	1.22252e-08	71.8895	-1.37963	-0.726689	Welch Two Sample t-test	two.sided	1.05392e-07	Significant
ADAM8	OID21039	P78325	Neurology	0.534398	1.06657	1.60096	-6.44889	1.24652e-08	69.9364	-0.699673	-0.369123	Welch Two Sample t-test	two.sided	1.07141e-07	Significant
FLRT2	OID20946	O43155	Neurology	0.499489	0.137493	0.636982	-6.41446	1.29436e-08	72.1323	-0.654713	-0.344264	Welch Two Sample t-test	two.sided	1.10923e-07	Significant
BMP10	OID30575	O95393	Inflammation_II	0.432222	-0.40566	0.0265622	-6.404	1.30672e-08	72.8762	-0.566738	-0.297706	Welch Two Sample t-test	two.sided	1.11651e-07	Significant
PPY	OID21516	P01298	Oncology	1.59667	-1.23633	0.360338	-6.40789	1.40142e-08	71.0244	-2.0935	-1.09984	Welch Two Sample t-test	two.sided	1.19003e-07	Significant
EPS8L2	OID21397	Q9H6S3	Oncology	0.797729	0.296413	1.09414	-6.55423	1.40848e-08	60.2692	-1.04117	-0.554291	Welch Two Sample t-test	two.sided	1.19003e-07	Significant
RP2	OID21302	O75695	Oncology	0.707913	0.485907	1.19382	-6.38747	1.40885e-08	72.7445	-0.928807	-0.487019	Welch Two Sample t-test	two.sided	1.19003e-07	Significant
SLAMF8	OID21214	Q9P0V8	Oncology	0.836307	0.159213	0.99552	-6.39043	1.40924e-08	72.4661	-1.09716	-0.575454	Welch Two Sample t-test	two.sided	1.19003e-07	Significant
SEL1L	OID30196	Q9UBV2	Cardiometabolic_II	0.412557	0.359957	0.772513	-6.41591	1.42176e-08	70.0335	-0.540802	-0.284311	Welch Two Sample t-test	two.sided	1.1971e-07	Significant
KLK8	OID21517	O60259	Oncology	-0.611162	0.743367	0.132204	6.39318	1.42725e-08	71.9405	0.420592	0.801732	Welch Two Sample t-test	two.sided	1.19823e-07	Significant
IL1RN	OID20700	P18510	Inflammation	0.863503	-0.876317	-0.0128133	-6.36863	1.50736e-08	72.9949	-1.13373	-0.593279	Welch Two Sample t-test	two.sided	1.26181e-07	Significant
ADAM15	OID20109	Q13444	Cardiometabolic	0.572379	0.53057	1.10295	-6.51915	1.59003e-08	60.5198	-0.747973	-0.396785	Welch Two Sample t-test	two.sided	1.32717e-07	Significant
DIPK2B	OID30582	Q9H7Y0	Inflammation_II	0.409577	0.0204633	0.43004	-6.42581	1.68598e-08	65.9009	-0.53684	-0.282313	Welch Two Sample t-test	two.sided	1.4032e-07	Significant
ANGPTL4	OID20703	Q9BY76	Inflammation	0.612118	0.20622	0.818338	-6.34021	1.70221e-08	72.9358	-0.804535	-0.4197	Welch Two Sample t-test	two.sided	1.41264e-07	Significant
COMMD1	OID30222	Q8N668	Cardiometabolic_II	0.546117	-0.210343	0.335773	-6.35784	1.76017e-08	70.5893	-0.717407	-0.374827	Welch Two Sample t-test	two.sided	1.45655e-07	Significant
TIMD4	OID20375	Q96H15	Cardiometabolic	0.908333	-0.25182	0.656513	-6.35289	1.80843e-08	70.4493	-1.19347	-0.623202	Welch Two Sample t-test	two.sided	1.49221e-07	Significant
APOA2	OID30686	P02652	Inflammation_II	1.00959	-2.58454	-1.57495	-6.32902	1.82215e-08	72.4538	-1.32755	-0.691632	Welch Two Sample t-test	two.sided	1.4992e-07	Significant
FAS	OID20316	P25445	Cardiometabolic	0.693228	-0.0798433	0.613384	-6.44904	1.82864e-08	62.7749	-0.908051	-0.478405	Welch Two Sample t-test	two.sided	1.4992e-07	Significant
CTHRC1	OID30393	Q96CG8	Cardiometabolic_II	0.61877	0.396863	1.01563	-6.32361	1.83248e-08	72.8373	-0.813794	-0.423746	Welch Two Sample t-test	two.sided	1.4992e-07	Significant
EEF1D	OID30335	P29692	Cardiometabolic_II	1.1372	1.28047	2.41767	-6.37196	1.87227e-08	68.1088	-1.49333	-0.781083	Welch Two Sample t-test	two.sided	1.52743e-07	Significant
PRTN3	OID20329	P24158	Cardiometabolic	0.961567	1.06185	2.02342	-6.35556	1.91759e-08	68.9892	-1.26339	-0.65974	Welch Two Sample t-test	two.sided	1.56e-07	Significant
PRG2	OID30381	P13727	Cardiometabolic_II	0.878464	1.32497	2.20344	-6.3102	1.94972e-08	72.6997	-1.15594	-0.600993	Welch Two Sample t-test	two.sided	1.58168e-07	Significant
ITGAV	OID21416	P06756	Oncology	0.252953	-0.466567	-0.213613	-6.31761	1.95533e-08	71.9374	-0.332772	-0.173135	Welch Two Sample t-test	two.sided	1.58179e-07	Significant
IMMT	OID31397	Q16891	Oncology_II	0.8597	0.53826	1.39796	-6.33552	2.01066e-08	69.7184	-1.13035	-0.589045	Welch Two Sample t-test	two.sided	1.62201e-07	Significant
TST	OID20868	Q16762	Neurology	0.924809	0.06884	0.993649	-6.50085	2.01864e-08	57.9317	-1.20958	-0.640038	Welch Two Sample t-test	two.sided	1.62391e-07	Significant
SIGLEC7	OID20190	Q9Y286	Cardiometabolic	0.575838	-0.179273	0.396564	-6.29085	2.09639e-08	72.8886	-0.758273	-0.393403	Welch Two Sample t-test	two.sided	1.68177e-07	Significant
TNFSF13	OID20733	O75888	Inflammation	0.467973	0.395167	0.86314	-6.32371	2.16848e-08	69.1476	-0.615599	-0.320347	Welch Two Sample t-test	two.sided	1.73478e-07	Significant
KLK13	OID21291	Q9UKR3	Oncology	-0.79026	2.20741	1.41715	6.29661	2.20266e-08	71.2242	0.540023	1.0405	Welch Two Sample t-test	two.sided	1.75726e-07	Significant
SPON2	OID20221	Q9BUD6	Cardiometabolic	0.58521	0.945077	1.53029	-6.32274	2.23839e-08	68.5682	-0.769876	-0.400544	Welch Two Sample t-test	two.sided	1.78085e-07	Significant
ITGAM	OID21071	P11215	Neurology	0.367686	-0.373417	-0.00573111	-6.32018	2.28831e-08	68.3273	-0.483765	-0.251606	Welch Two Sample t-test	two.sided	1.81556e-07	Significant
LGALS9	OID20781	O00182	Inflammation	0.56187	-0.06383	0.49804	-6.28779	2.32366e-08	70.8467	-0.740053	-0.383687	Welch Two Sample t-test	two.sided	1.83855e-07	Significant
BNIP3L	OID30525	O60238	Inflammation_II	0.754633	0.552593	1.30723	-6.24919	2.4823e-08	72.9999	-0.995302	-0.513965	Welch Two Sample t-test	two.sided	1.95871e-07	Significant
FKBP1B	OID20618	P68106	Inflammation	1.62529	-0.92573	0.699556	-6.30485	2.52682e-08	67.572	-2.13974	-1.11083	Welch Two Sample t-test	two.sided	1.98841e-07	Significant
ASS1	OID30170	P00966	Cardiometabolic_II	1.55045	-0.47752	1.07293	-6.24843	2.55933e-08	72.3579	-2.04506	-1.05585	Welch Two Sample t-test	two.sided	2.0032e-07	Significant
PODXL	OID21358	O00592	Oncology	0.402828	0.0782567	0.481084	-6.46604	2.55949e-08	56.3816	-0.527609	-0.278047	Welch Two Sample t-test	two.sided	2.0032e-07	Significant
ANXA2	OID30263	P07355	Cardiometabolic_II	0.918762	-0.83752	0.0812422	-6.29157	2.57206e-08	68.3236	-1.21014	-0.627388	Welch Two Sample t-test	two.sided	2.0076e-07	Significant
SPINT3	OID31509	P49223	Oncology_II	-2.99098	1.79488	-1.1961	6.57914	2.6494e-08	50.3739	2.07803	3.90394	Welch Two Sample t-test	two.sided	2.05709e-07	Significant
SERPINA11	OID20281	Q86U17	Cardiometabolic	0.645729	0.57542	1.22115	-6.26763	2.64971e-08	69.7833	-0.851219	-0.440239	Welch Two Sample t-test	two.sided	2.05709e-07	Significant
CD74	OID21040	P04233	Neurology	0.668642	0.0602333	0.728876	-6.29173	2.71141e-08	67.218	-0.880752	-0.456533	Welch Two Sample t-test	two.sided	2.09934e-07	Significant
MYOC	OID21121	Q99972	Neurology	0.899428	-0.40207	0.497358	-6.26386	2.86342e-08	68.4431	-1.18592	-0.612932	Welch Two Sample t-test	two.sided	2.21112e-07	Significant
CACYBP	OID30649	Q9HB71	Inflammation_II	1.32437	-0.0771167	1.24726	-6.32533	3.01228e-08	62.6058	-1.74283	-0.905916	Welch Two Sample t-test	two.sided	2.31584e-07	Significant
TDRKH	OID20875	Q9Y2W6	Neurology	0.668902	0.531667	1.20057	-6.20522	3.01508e-08	72.7281	-0.883754	-0.45405	Welch Two Sample t-test	two.sided	2.31584e-07	Significant
NT5C1A	OID31102	Q9BXI3	Neurology_II	0.622261	0.0692767	0.691538	-6.19147	3.16269e-08	72.9532	-0.822565	-0.421957	Welch Two Sample t-test	two.sided	2.42277e-07	Significant
TXNRD1	OID21135	Q16881	Neurology	0.568063	0.0165033	0.584567	-6.33674	3.18038e-08	60.8511	-0.747331	-0.388796	Welch Two Sample t-test	two.sided	2.42988e-07	Significant
DBI	OID21143	P07108	Neurology	0.763012	0.101543	0.864556	-6.39101	3.22967e-08	57.1764	-1.00207	-0.523957	Welch Two Sample t-test	two.sided	2.46103e-07	Significant
PLA2G10	OID21002	O15496	Neurology	0.947602	-0.539067	0.408536	-6.18385	3.26662e-08	72.9368	-1.25301	-0.642195	Welch Two Sample t-test	two.sided	2.48263e-07	Significant
SEZ6	OID30968	Q53EL9	Neurology_II	0.857656	-0.10324	0.754416	-6.34533	3.36327e-08	59.3367	-1.12808	-0.587227	Welch Two Sample t-test	two.sided	2.54277e-07	Significant
PLA2G2A	OID20274	P14555	Cardiometabolic	1.06513	-1.49214	-0.427013	-6.29135	3.36336e-08	63.0468	-1.40345	-0.726815	Welch Two Sample t-test	two.sided	2.54277e-07	Significant
METAP2	OID21437	P50579	Oncology	0.862608	0.725137	1.58774	-6.20571	3.42916e-08	69.6942	-1.13986	-0.585355	Welch Two Sample t-test	two.sided	2.58575e-07	Significant
CD72	OID30641	P21854	Inflammation_II	0.822098	-0.144513	0.677584	-6.1712	3.45275e-08	72.8675	-1.0876	-0.556592	Welch Two Sample t-test	two.sided	2.59676e-07	Significant
AKR7L	OID30488	Q8NHP1	Inflammation_II	1.32813	0.126157	1.45429	-6.16992	3.48485e-08	72.7708	-1.75717	-0.899099	Welch Two Sample t-test	two.sided	2.61409e-07	Significant
LETM1	OID31018	O95202	Neurology_II	0.864651	0.3984	1.26305	-6.19438	3.54098e-08	70.0177	-1.14305	-0.586256	Welch Two Sample t-test	two.sided	2.64932e-07	Significant
MGMT	OID20588	P16455	Inflammation	1.22766	-0.317673	0.909989	-6.14341	3.89625e-08	72.7309	-1.62596	-0.829369	Welch Two Sample t-test	two.sided	2.90759e-07	Significant
PHYKPL	OID30634	Q8IUZ5	Inflammation_II	0.735827	-0.121687	0.61414	-6.22166	3.92224e-08	65.4475	-0.971995	-0.499659	Welch Two Sample t-test	two.sided	2.9171e-07	Significant
TNFRSF10B	OID20981	O14763	Neurology	0.648976	0.202933	0.851909	-6.24965	3.92919e-08	63.2247	-0.856473	-0.441479	Welch Two Sample t-test	two.sided	2.9171e-07	Significant
CD164	OID21080	Q04900	Neurology	0.427513	1.10975	1.53727	-6.14534	4.05467e-08	71.5639	-0.566207	-0.28882	Welch Two Sample t-test	two.sided	3.00253e-07	Significant
MTSS1	OID31492	O43312	Oncology_II	1.05239	1.33703	2.38942	-6.12952	4.10255e-08	72.879	-1.39458	-0.710196	Welch Two Sample t-test	two.sided	3.03022e-07	Significant
NECTIN1	OID30545	Q15223	Inflammation_II	0.64878	0.518873	1.16765	-6.12459	4.1921e-08	72.8499	-0.859906	-0.437654	Welch Two Sample t-test	two.sided	3.08581e-07	Significant
C4BPB	OID21481	P20851	Oncology	0.643682	0.148527	0.792209	-6.12452	4.19919e-08	72.8143	-0.853154	-0.434211	Welch Two Sample t-test	two.sided	3.08581e-07	Significant
EPHA2	OID21342	P29317	Oncology	0.615169	0.41516	1.03033	-6.33502	4.3157e-08	55.9836	-0.809697	-0.420641	Welch Two Sample t-test	two.sided	3.16339e-07	Significant
MEPE	OID20753	Q9NQ76	Inflammation	-0.376246	1.02479	0.648544	6.11881	4.4828e-08	71.7822	0.253661	0.49883	Welch Two Sample t-test	two.sided	3.27323e-07	Significant
MAVS	OID21204	Q7Z434	Oncology	1.22652	1.08245	2.30898	-6.12001	4.48823e-08	71.6317	-1.62607	-0.826973	Welch Two Sample t-test	two.sided	3.27323e-07	Significant
HRG	OID30770	P04196	Inflammation_II	0.377564	0.0317333	0.409298	-6.10553	4.59146e-08	72.5463	-0.500824	-0.254305	Welch Two Sample t-test	two.sided	3.34009e-07	Significant
TALDO1	OID30414	P37837	Cardiometabolic_II	0.566339	0.103797	0.670136	-6.11995	4.66933e-08	70.6818	-0.750872	-0.381805	Welch Two Sample t-test	two.sided	3.3882e-07	Significant
TPD52L2	OID30609	O43399	Inflammation_II	1.01796	-0.65472	0.363244	-6.09704	4.81402e-08	72.239	-1.35078	-0.685154	Welch Two Sample t-test	two.sided	3.48443e-07	Significant
TFPI2	OID21512	P48307	Oncology	0.788242	-0.416	0.372242	-6.22915	4.87111e-08	60.7298	-1.0413	-0.535185	Welch Two Sample t-test	two.sided	3.51512e-07	Significant
IL18BP	OID20348	O95998	Cardiometabolic	0.645228	0.156703	0.801931	-6.09185	4.88076e-08	72.4317	-0.856347	-0.434108	Welch Two Sample t-test	two.sided	3.51512e-07	Significant
MAD1L1	OID20904	Q9Y6D9	Neurology	0.853029	0.159673	1.0127	-6.10254	4.89372e-08	71.2744	-1.13173	-0.574329	Welch Two Sample t-test	two.sided	3.51569e-07	Significant
TNFRSF21	OID21052	O75509	Neurology	0.431681	0.17007	0.601751	-6.1084	4.97002e-08	70.3211	-0.572617	-0.290745	Welch Two Sample t-test	two.sided	3.56164e-07	Significant
WAS	OID20479	P42768	Inflammation	0.980431	0.911173	1.8916	-6.10604	5.01315e-08	70.3453	-1.30065	-0.660217	Welch Two Sample t-test	two.sided	3.58023e-07	Significant
ERBB3	OID20705	P21860	Inflammation	0.380291	-0.116147	0.264144	-6.09217	5.02075e-08	71.693	-0.504738	-0.255844	Welch Two Sample t-test	two.sided	3.58023e-07	Significant
LAMP2	OID21035	P13473	Neurology	0.406378	0.181593	0.587971	-6.07238	5.29974e-08	72.3809	-0.539773	-0.272982	Welch Two Sample t-test	two.sided	3.76987e-07	Significant
PRDX6	OID21404	P30041	Oncology	0.732802	-1.07638	-0.343578	-6.06586	5.41886e-08	72.4994	-0.9736	-0.492005	Welch Two Sample t-test	two.sided	3.84513e-07	Significant
SIRPA	OID20304	P78324	Cardiometabolic	0.567746	0.204037	0.771782	-6.05841	5.57744e-08	72.5472	-0.754533	-0.380958	Welch Two Sample t-test	two.sided	3.94795e-07	Significant
SHBG	OID30685	P04278	Inflammation_II	0.736713	0.354767	1.09148	-6.07875	5.65007e-08	70.1504	-0.97842	-0.495007	Welch Two Sample t-test	two.sided	3.98959e-07	Significant
FCGR2A	OID20391	P12318	Cardiometabolic	1.48492	-0.49534	0.98958	-6.36659	5.9992e-08	49.7315	-1.95345	-1.01639	Welch Two Sample t-test	two.sided	4.21572e-07	Significant
CD79B	OID20635	P40259	Inflammation	0.711119	0.679483	1.3906	-6.04859	5.99952e-08	71.7188	-0.945502	-0.476736	Welch Two Sample t-test	two.sided	4.21572e-07	Significant
MCAM	OID20343	P43121	Cardiometabolic	0.50287	0.03027	0.53314	-6.05074	6.07282e-08	71.1917	-0.668577	-0.337163	Welch Two Sample t-test	two.sided	4.25687e-07	Significant
IL5RA	OID20601	Q01344	Inflammation	0.924411	-0.305133	0.619278	-6.03069	6.15757e-08	72.9474	-1.22991	-0.618912	Welch Two Sample t-test	two.sided	4.30025e-07	Significant
ENDOU	OID31498	P21128	Oncology_II	-0.677042	1.10023	0.423184	6.07071	6.16449e-08	68.8546	0.454545	0.899539	Welch Two Sample t-test	two.sided	4.30025e-07	Significant
LIFR	OID20606	P42702	Inflammation	0.40936	0.4598	0.86916	-6.03179	6.18032e-08	72.7321	-0.544627	-0.274093	Welch Two Sample t-test	two.sided	4.3009e-07	Significant
LBP	OID20355	P18428	Cardiometabolic	0.748636	-0.0455267	0.703109	-6.0509	6.25496e-08	70.4428	-0.995366	-0.501905	Welch Two Sample t-test	two.sided	4.33904e-07	Significant
CD109	OID21108	Q6YHK3	Neurology	0.561284	-0.14766	0.413624	-6.09772	6.26516e-08	66.0262	-0.745063	-0.377506	Welch Two Sample t-test	two.sided	4.33904e-07	Significant
POMC	OID30282	P01189	Cardiometabolic_II	-1.2363	1.26123	0.0249289	6.13922	6.42142e-08	62.1337	0.833768	1.63883	Welch Two Sample t-test	two.sided	4.43662e-07	Significant
TNFRSF1B	OID21145	P20333	Neurology	0.656633	0.2126	0.869233	-6.10769	6.84788e-08	63.3198	-0.871452	-0.441814	Welch Two Sample t-test	two.sided	4.71997e-07	Significant
IL10	OID20431	P22301	Inflammation	1.27575	0.475487	1.75124	-6.05282	6.88707e-08	67.954	-1.69634	-0.855161	Welch Two Sample t-test	two.sided	4.73568e-07	Significant
FBLN2	OID30378	P98095	Cardiometabolic_II	0.638429	-0.141787	0.496642	-5.99756	7.07146e-08	72.8999	-0.850584	-0.426273	Welch Two Sample t-test	two.sided	4.84008e-07	Significant
F3	OID21440	P13726	Oncology	0.387327	0.08098	0.468307	-6.02497	7.07242e-08	70.0202	-0.515542	-0.259111	Welch Two Sample t-test	two.sided	4.84008e-07	Significant
UFD1	OID31486	Q92890	Oncology_II	0.818739	-0.117777	0.700962	-5.99459	7.17016e-08	72.8567	-1.09095	-0.546527	Welch Two Sample t-test	two.sided	4.89022e-07	Significant
COL9A1	OID20550	P20849	Inflammation	-1.24588	1.20184	-0.0440422	6.14731	7.17955e-08	59.4382	0.840401	1.65136	Welch Two Sample t-test	two.sided	4.89022e-07	Significant
CA9	OID21417	Q16790	Oncology	0.954382	0.183227	1.13761	-6.00325	7.39003e-08	71.1419	-1.27136	-0.637401	Welch Two Sample t-test	two.sided	5.02174e-07	Significant
LTBP3	OID21191	Q9NS15	Oncology	0.791899	0.0754767	0.867376	-5.97169	7.86264e-08	72.9123	-1.05619	-0.527605	Welch Two Sample t-test	two.sided	5.33035e-07	Significant
RAB6A	OID20608	P20340	Inflammation	0.823664	-0.957807	-0.134142	-5.96617	8.06127e-08	72.8517	-1.09882	-0.54851	Welch Two Sample t-test	two.sided	5.45221e-07	Significant
ADGRE1	OID31483	Q14246	Oncology_II	0.927679	0.529223	1.4569	-6.03706	8.26646e-08	65.2487	-1.23454	-0.620813	Welch Two Sample t-test	two.sided	5.57659e-07	Significant
RAB10	OID30357	P61026	Cardiometabolic_II	0.566658	0.490667	1.05732	-5.96289	8.28379e-08	72.481	-0.756076	-0.377239	Welch Two Sample t-test	two.sided	5.57659e-07	Significant
CFH	OID30790	P08603	Inflammation_II	0.43672	0.0568067	0.493527	-5.95616	8.35446e-08	72.9997	-0.582851	-0.290589	Welch Two Sample t-test	two.sided	5.61109e-07	Significant
TLR1	OID30532	Q15399	Inflammation_II	0.867981	0.345903	1.21388	-6.14045	8.57283e-08	56.773	-1.15106	-0.584899	Welch Two Sample t-test	two.sided	5.74439e-07	Significant
PCYT2	OID31519	Q99447	Oncology_II	1.07059	-0.10899	0.961604	-5.98782	8.82171e-08	68.2951	-1.42735	-0.713842	Welch Two Sample t-test	two.sided	5.89748e-07	Significant
WASHC3	OID31123	Q9Y3C0	Neurology_II	0.676773	0.0220333	0.698807	-5.96211	9.57771e-08	68.8196	-0.903235	-0.450312	Welch Two Sample t-test	two.sided	6.38809e-07	Significant
PON2	OID20088	Q15165	Cardiometabolic	0.629497	-1.03654	-0.40704	-5.97106	9.68004e-08	67.6802	-0.839886	-0.419107	Welch Two Sample t-test	two.sided	6.44146e-07	Significant
DECR1	OID20579	Q16698	Inflammation	1.1026	1.26979	2.37239	-5.98084	9.96838e-08	66.0685	-1.47066	-0.734527	Welch Two Sample t-test	two.sided	6.61809e-07	Significant
LGALS8	OID21041	O00214	Neurology	0.585863	0.145563	0.731427	-5.8994	1.06083e-07	72.839	-0.783793	-0.387934	Welch Two Sample t-test	two.sided	7.02679e-07	Significant
CTSS	OID21056	P25774	Neurology	0.302457	0.14687	0.449327	-5.9134	1.08473e-07	70.681	-0.40445	-0.200463	Welch Two Sample t-test	two.sided	7.16866e-07	Significant
ATP6V1G1	OID30242	O75348	Cardiometabolic_II	0.977971	-0.917427	0.0605444	-5.88339	1.13001e-07	72.907	-1.30927	-0.646677	Welch Two Sample t-test	two.sided	7.45082e-07	Significant
NIT2	OID30336	Q9NQR4	Cardiometabolic_II	1.1612	1.02037	2.18157	-5.882	1.13997e-07	72.8206	-1.55466	-0.767732	Welch Two Sample t-test	two.sided	7.49936e-07	Significant
EVI5	OID30519	O60447	Inflammation_II	1.14257	0.921747	2.06432	-5.89719	1.25127e-07	68.6708	-1.52912	-0.756019	Welch Two Sample t-test	two.sided	8.21285e-07	Significant
PDCD1	OID21396	Q15116	Oncology	0.706677	0.360797	1.06747	-5.94293	1.26861e-07	63.9964	-0.944228	-0.469125	Welch Two Sample t-test	two.sided	8.30779e-07	Significant
TINAGL1	OID20180	Q9GZM7	Cardiometabolic	0.413547	0.457353	0.8709	-5.85381	1.27587e-07	72.8978	-0.554347	-0.272747	Welch Two Sample t-test	two.sided	8.33643e-07	Significant
CXCL13	OID21024	O43927	Neurology	1.24644	0.21	1.45644	-5.97356	1.32925e-07	60.4631	-1.66376	-0.829127	Welch Two Sample t-test	two.sided	8.66561e-07	Significant
TIMM8A	OID31143	O60220	Neurology_II	0.537238	-0.523493	0.0137444	-5.85982	1.33336e-07	70.9791	-0.720047	-0.354429	Welch Two Sample t-test	two.sided	8.67282e-07	Significant
TNFSF14	OID20953	O43557	Neurology	0.847871	1.77555	2.62342	-5.85916	1.37411e-07	70.2333	-1.13647	-0.559276	Welch Two Sample t-test	two.sided	8.91785e-07	Significant
MMP10	OID20687	P09238	Inflammation	0.979012	0.23303	1.21204	-5.85021	1.45947e-07	69.5869	-1.31281	-0.645215	Welch Two Sample t-test	two.sided	9.45054e-07	Significant
IL10RB	OID20696	Q08334	Inflammation	0.494423	0.117243	0.611667	-5.85545	1.48411e-07	68.5905	-0.662891	-0.325956	Welch Two Sample t-test	two.sided	9.5886e-07	Significant
CNTN5	OID21006	O94779	Neurology	0.60589	0.0232167	0.629107	-5.81468	1.5178e-07	72.4971	-0.813585	-0.398195	Welch Two Sample t-test	two.sided	9.7844e-07	Significant
STX4	OID21326	Q12846	Oncology	0.789203	0.76917	1.55837	-5.93771	1.54418e-07	60.2202	-1.05505	-0.523356	Welch Two Sample t-test	two.sided	9.93229e-07	Significant
USO1	OID21367	O60763	Oncology	0.960899	0.0490233	1.00992	-5.83776	1.59837e-07	68.5051	-1.28931	-0.632487	Welch Two Sample t-test	two.sided	1.0258e-06	Significant
C1QTNF6	OID31049	Q9BXI9	Neurology_II	0.462951	-0.232333	0.230618	-5.80961	1.62175e-07	71.192	-0.621835	-0.304067	Welch Two Sample t-test	two.sided	1.0385e-06	Significant
CCL18	OID20395	P55774	Cardiometabolic	0.844886	-0.194757	0.650129	-5.80493	1.63189e-07	71.5533	-1.13506	-0.554714	Welch Two Sample t-test	two.sided	1.04268e-06	Significant
DSG4	OID21325	Q86SJ6	Oncology	-0.730553	1.22203	0.49148	5.78122	1.72202e-07	72.791	0.478693	0.982414	Welch Two Sample t-test	two.sided	1.09784e-06	Significant
SEZ6L2	OID21289	Q6UXD5	Oncology	0.603177	0.261003	0.86418	-5.79212	1.824e-07	69.8805	-0.810879	-0.395475	Welch Two Sample t-test	two.sided	1.16029e-06	Significant
BMPER	OID30615	Q8N8U9	Inflammation_II	0.353722	0.180367	0.534089	-5.75682	1.92225e-07	72.4705	-0.476195	-0.231249	Welch Two Sample t-test	two.sided	1.2201e-06	Significant
HPCAL1	OID20615	P37235	Inflammation	0.408239	-0.123657	0.284582	-5.74895	1.9527e-07	72.9601	-0.549765	-0.266713	Welch Two Sample t-test	two.sided	1.23671e-06	Significant
SPINT1	OID21109	O43278	Neurology	0.603736	0.14792	0.751656	-5.91002	2.0104e-07	57.0782	-0.80829	-0.399181	Welch Two Sample t-test	two.sided	1.27046e-06	Significant
SCRN1	OID20542	Q12765	Inflammation	0.811222	-1.16096	-0.349738	-5.74425	2.06243e-07	71.893	-1.09275	-0.529691	Welch Two Sample t-test	two.sided	1.3005e-06	Significant
ABHD14B	OID20921	Q96IU4	Neurology	0.762244	-1.54621	-0.783962	-5.72799	2.13025e-07	72.9043	-1.02747	-0.497023	Welch Two Sample t-test	two.sided	1.34034e-06	Significant
PTPRH	OID31433	Q9HD43	Oncology_II	0.886619	0.734917	1.62154	-5.73026	2.13977e-07	72.4883	-1.19502	-0.578214	Welch Two Sample t-test	two.sided	1.3434e-06	Significant
CTSV	OID21405	O60911	Oncology	-0.696212	0.53569	-0.160522	5.74021	2.14752e-07	71.1827	0.454384	0.938041	Welch Two Sample t-test	two.sided	1.34534e-06	Significant
THOP1	OID20194	P52888	Cardiometabolic	0.751454	0.965403	1.71686	-5.78843	2.22861e-07	65.018	-1.01072	-0.492187	Welch Two Sample t-test	two.sided	1.39312e-06	Significant
MPO	OID21100	P05164	Neurology	1.01265	1.15846	2.1711	-5.80236	2.25236e-07	63.4406	-1.36136	-0.663938	Welch Two Sample t-test	two.sided	1.40493e-06	Significant
ABL1	OID21280	P00519	Oncology	0.637119	0.380923	1.01804	-5.76078	2.2802e-07	67.2256	-0.857856	-0.416382	Welch Two Sample t-test	two.sided	1.41923e-06	Significant
GCHFR	OID30631	P30047	Inflammation_II	1.04609	0.159003	1.2051	-5.79108	2.33852e-07	63.5927	-1.407	-0.685181	Welch Two Sample t-test	two.sided	1.4524e-06	Significant
DNAJA2	OID20627	O60884	Inflammation	1.17062	0.847877	2.0185	-5.75368	2.34886e-07	67.1847	-1.5767	-0.764543	Welch Two Sample t-test	two.sided	1.45569e-06	Significant
FETUB	OID20404	Q9UGM5	Cardiometabolic	0.510859	0.09365	0.604509	-5.72159	2.35606e-07	70.6656	-0.688905	-0.332813	Welch Two Sample t-test	two.sided	1.45702e-06	Significant
ROBO1	OID20734	Q9Y6N7	Inflammation	0.538773	0.0729133	0.611687	-5.71076	2.43359e-07	70.9946	-0.726889	-0.350657	Welch Two Sample t-test	two.sided	1.50175e-06	Significant
FADD	OID20151	Q13158	Cardiometabolic	0.746374	-0.275897	0.470478	-5.69366	2.48731e-07	72.4182	-1.00767	-0.48508	Welch Two Sample t-test	two.sided	1.53163e-06	Significant
PAM	OID20291	P19021	Cardiometabolic	0.384333	0.06208	0.446413	-5.68813	2.65679e-07	71.0917	-0.519056	-0.24961	Welch Two Sample t-test	two.sided	1.63251e-06	Significant
SERPINA6	OID30743	P08185	Inflammation_II	0.43939	0.187143	0.626533	-5.67218	2.67039e-07	72.9143	-0.593779	-0.285001	Welch Two Sample t-test	two.sided	1.63739e-06	Significant
NOMO1	OID21106	Q15155	Neurology	0.326331	-0.14418	0.182151	-5.70162	2.67795e-07	69.2756	-0.440503	-0.212159	Welch Two Sample t-test	two.sided	1.63854e-06	Significant
ICAM3	OID20277	P32942	Cardiometabolic	0.399941	0.24001	0.639951	-5.71811	2.75511e-07	66.681	-0.53956	-0.260322	Welch Two Sample t-test	two.sided	1.68219e-06	Significant
SMPDL3A	OID20676	Q92484	Inflammation	0.957329	-0.251727	0.705602	-5.80188	2.90999e-07	57.8207	-1.28764	-0.627017	Welch Two Sample t-test	two.sided	1.77301e-06	Significant
MTDH	OID30538	Q86UE4	Inflammation_II	0.84132	-0.253467	0.587853	-5.69285	2.93366e-07	67.6899	-1.13625	-0.546394	Welch Two Sample t-test	two.sided	1.78367e-06	Significant
MSRA	OID21513	Q9UJ68	Oncology	0.712903	-0.232557	0.480347	-5.65077	2.97827e-07	72.2025	-0.964387	-0.461419	Welch Two Sample t-test	two.sided	1.80698e-06	Significant
SDC1	OID20169	P18827	Cardiometabolic	0.602042	0.657193	1.25924	-5.70612	3.00863e-07	65.5993	-0.81272	-0.391364	Welch Two Sample t-test	two.sided	1.81911e-06	Significant
VASP	OID30692	P50552	Inflammation_II	0.421617	-0.165403	0.256213	-5.64353	3.01085e-07	72.7824	-0.570517	-0.272716	Welch Two Sample t-test	two.sided	1.81911e-06	Significant
CD48	OID20692	P09326	Inflammation	0.447119	0.208917	0.656036	-5.66357	3.11572e-07	69.2846	-0.604601	-0.289636	Welch Two Sample t-test	two.sided	1.87854e-06	Significant
PDE5A	OID30584	O76074	Inflammation_II	0.470143	-1.00112	-0.53098	-5.63124	3.18027e-07	72.6193	-0.63655	-0.303736	Welch Two Sample t-test	two.sided	1.91346e-06	Significant
FOLR2	OID21062	P14207	Neurology	0.46012	0.154293	0.614413	-5.62704	3.19723e-07	72.9932	-0.623087	-0.297153	Welch Two Sample t-test	two.sided	1.91966e-06	Significant
MVK	OID20459	Q03426	Inflammation	1.291	1.44635	2.73735	-5.63292	3.21394e-07	72.0688	-1.74787	-0.834129	Welch Two Sample t-test	two.sided	1.9257e-06	Significant
GUSB	OID20296	P08236	Cardiometabolic	0.82623	0.471423	1.29765	-5.62647	3.25311e-07	72.5092	-1.11893	-0.533531	Welch Two Sample t-test	two.sided	1.94513e-06	Significant
PROK1	OID20543	P58294	Inflammation	-0.853916	0.72528	-0.128636	5.66803	3.45193e-07	65.9153	0.553117	1.15471	Welch Two Sample t-test	two.sided	2.05607e-06	Significant
MESD	OID21099	Q14696	Neurology	0.548201	-0.174303	0.373898	-5.70513	3.45289e-07	62.228	-0.740266	-0.356136	Welch Two Sample t-test	two.sided	2.05607e-06	Significant
ADA2	OID20394	Q9NZK5	Cardiometabolic	0.689354	0.41869	1.10804	-5.632	3.61356e-07	68.6181	-0.933559	-0.44515	Welch Two Sample t-test	two.sided	2.14732e-06	Significant
ITGB7	OID21393	P26010	Oncology	0.625323	-0.33577	0.289553	-5.61561	3.6605e-07	70.1803	-0.847403	-0.403244	Welch Two Sample t-test	two.sided	2.17074e-06	Significant
CLUL1	OID20198	Q15846	Cardiometabolic	0.612527	-0.128	0.484527	-5.60621	3.74963e-07	70.5945	-0.830404	-0.39465	Welch Two Sample t-test	two.sided	2.21904e-06	Significant
FTCD	OID31137	O95954	Neurology_II	1.43888	0.14365	1.58253	-5.60513	3.89707e-07	69.5439	-1.95092	-0.926832	Welch Two Sample t-test	two.sided	2.29845e-06	Significant
ACOT13	OID31522	Q9NPJ3	Oncology_II	1.15584	0.578847	1.73469	-5.59643	3.89972e-07	70.5883	-1.5677	-0.743989	Welch Two Sample t-test	two.sided	2.29845e-06	Significant
GOLM2	OID21044	Q6P4E1	Neurology	0.346486	0.462397	0.808882	-5.56951	4.06595e-07	72.7133	-0.47048	-0.222491	Welch Two Sample t-test	two.sided	2.39154e-06	Significant
DPP10	OID20527	Q8N608	Inflammation	0.96804	0.374567	1.34261	-5.55991	4.19082e-07	72.9913	-1.31504	-0.621037	Welch Two Sample t-test	two.sided	2.45998e-06	Significant
GH1	OID20220	P01241	Cardiometabolic	2.30799	-1.54039	0.767607	-5.58292	4.25997e-07	69.5189	-3.1326	-1.48339	Welch Two Sample t-test	two.sided	2.4955e-06	Significant
ICAM2	OID20248	P13598	Cardiometabolic	0.547148	0.263423	0.810571	-5.59502	4.2706e-07	68.0062	-0.742288	-0.352007	Welch Two Sample t-test	two.sided	2.49666e-06	Significant
CRACR2A	OID21249	Q9BSW2	Oncology	1.38818	1.58746	2.97564	-5.63937	4.29019e-07	63.1342	-1.88006	-0.896288	Welch Two Sample t-test	two.sided	2.50304e-06	Significant
PLSCR3	OID31146	Q9NRY6	Neurology_II	0.821756	0.886907	1.70866	-5.59412	4.39284e-07	67.2857	-1.11494	-0.528572	Welch Two Sample t-test	two.sided	2.55776e-06	Significant
DDT	OID30372	P30046	Cardiometabolic_II	0.899577	0.0348233	0.9344	-5.68089	4.45029e-07	58.4814	-1.2165	-0.582658	Welch Two Sample t-test	two.sided	2.586e-06	Significant
LILRA5	OID20209	A6NI73	Cardiometabolic	0.53947	-0.0841833	0.455287	-5.59105	4.57897e-07	66.4416	-0.732091	-0.346849	Welch Two Sample t-test	two.sided	2.65544e-06	Significant
CD63	OID20988	P08962	Neurology	-0.639223	2.34592	1.7067	5.5592	4.61887e-07	69.9305	0.409889	0.868557	Welch Two Sample t-test	two.sided	2.6732e-06	Significant
GPA33	OID21376	Q99795	Oncology	-1.54365	-0.56268	-2.10633	5.64709	4.69639e-07	60.18	0.996897	2.09041	Welch Two Sample t-test	two.sided	2.71263e-06	Significant
COX5B	OID21297	P10606	Oncology	0.532464	-1.01713	-0.484662	-5.52775	4.76802e-07	72.9988	-0.724442	-0.340487	Welch Two Sample t-test	two.sided	2.74851e-06	Significant
TJAP1	OID21477	Q5JTD0	Oncology	0.448831	0.259353	0.708184	-5.58116	4.93547e-07	65.4175	-0.60942	-0.288243	Welch Two Sample t-test	two.sided	2.83937e-06	Significant
RNF149	OID30235	Q8NC42	Cardiometabolic_II	0.441252	0.22191	0.663162	-5.53595	5.1392e-07	69.4724	-0.600244	-0.282261	Welch Two Sample t-test	two.sided	2.9507e-06	Significant
SELE	OID20290	P16581	Cardiometabolic	0.761477	-0.28663	0.474847	-5.53908	5.16145e-07	68.9508	-1.03573	-0.487221	Welch Two Sample t-test	two.sided	2.95759e-06	Significant
HNMT	OID20975	P50135	Neurology	0.840317	0.197677	1.03799	-5.52198	5.41767e-07	69.5506	-1.14386	-0.536775	Welch Two Sample t-test	two.sided	3.09826e-06	Significant
CILP	OID30399	O75339	Cardiometabolic_II	0.99332	-1.78246	-0.78914	-5.48982	5.57555e-07	72.8459	-1.35394	-0.632697	Welch Two Sample t-test	two.sided	3.18225e-06	Significant
UBE2L6	OID30321	O14933	Cardiometabolic_II	0.802084	0.208827	1.01091	-5.50296	5.61032e-07	70.8592	-1.09272	-0.511447	Welch Two Sample t-test	two.sided	3.19578e-06	Significant
GFRA1	OID21457	P56159	Oncology	0.50365	0.375937	0.879587	-5.58314	5.72384e-07	61.2889	-0.684017	-0.323283	Welch Two Sample t-test	two.sided	3.25402e-06	Significant
HMOX1	OID20217	P09601	Cardiometabolic	0.980311	0.60416	1.58447	-5.57797	5.74894e-07	61.6775	-1.33166	-0.628961	Welch Two Sample t-test	two.sided	3.26187e-06	Significant
LRP1	OID21293	Q07954	Oncology	0.453056	0.972047	1.4251	-5.59751	5.77795e-07	59.7167	-0.614973	-0.291138	Welch Two Sample t-test	two.sided	3.27191e-06	Significant
SNAPIN	OID31019	O95295	Neurology_II	0.688774	0.59153	1.2803	-5.50602	5.89152e-07	68.8908	-0.938339	-0.43921	Welch Two Sample t-test	two.sided	3.32969e-06	Significant
GPI	OID30680	P06744	Inflammation_II	0.542941	-0.203137	0.339804	-5.50299	6.03467e-07	68.5121	-0.739793	-0.346089	Welch Two Sample t-test	two.sided	3.40393e-06	Significant
DSG3	OID21460	P32926	Oncology	-0.45738	0.945053	0.487673	5.46451	6.14254e-07	72.9999	0.290566	0.624194	Welch Two Sample t-test	two.sided	3.45802e-06	Significant
NUDT16	OID31484	Q96DE0	Oncology_II	0.672819	2.58036	3.25318	-5.461	6.27567e-07	72.7378	-0.91838	-0.427258	Welch Two Sample t-test	two.sided	3.5261e-06	Significant
PCDH9	OID31516	Q9HC56	Oncology_II	0.43593	0.580637	1.01657	-5.57387	6.28911e-07	59.8261	-0.592382	-0.279478	Welch Two Sample t-test	two.sided	3.52679e-06	Significant
SLMAP	OID31441	Q14BN4	Oncology_II	0.684427	0.174	0.858427	-5.47356	6.39586e-07	70.3803	-0.933792	-0.435061	Welch Two Sample t-test	two.sided	3.5797e-06	Significant
VTCN1	OID21164	Q7Z7D3	Oncology	0.951723	0.149717	1.10144	-5.6795	6.47442e-07	51.0388	-1.28813	-0.615316	Welch Two Sample t-test	two.sided	3.61666e-06	Significant
PILRA	OID21129	Q9UKJ1	Neurology	0.614257	0.220283	0.83454	-5.4804	6.63061e-07	68.3408	-0.837894	-0.39062	Welch Two Sample t-test	two.sided	3.69676e-06	Significant
PTGES2	OID30561	Q9H7Z7	Inflammation_II	0.717997	0.0677633	0.78576	-5.46977	6.65332e-07	69.5736	-0.979827	-0.456166	Welch Two Sample t-test	two.sided	3.70227e-06	Significant
EDIL3	OID20081	O43854	Cardiometabolic	0.404664	-0.334807	0.0698578	-5.44547	6.68019e-07	72.7195	-0.552778	-0.256551	Welch Two Sample t-test	two.sided	3.71007e-06	Significant
TWF2	OID30386	Q6IBS0	Cardiometabolic_II	0.501063	-0.48471	0.0163533	-5.44781	6.75417e-07	72.0029	-0.684412	-0.317714	Welch Two Sample t-test	two.sided	3.74396e-06	Significant
LY9	OID20670	Q9HBG7	Inflammation	0.432026	0.340697	0.772722	-5.44054	6.79464e-07	72.8146	-0.590293	-0.273758	Welch Two Sample t-test	two.sided	3.75918e-06	Significant
SORT1	OID20213	Q99523	Cardiometabolic	0.425396	0.68344	1.10884	-5.4394	6.96206e-07	72.1122	-0.581293	-0.269498	Welch Two Sample t-test	two.sided	3.84444e-06	Significant
FSTL1	OID30254	Q12841	Cardiometabolic_II	0.273182	0.286327	0.559509	-5.44472	7.17087e-07	70.3678	-0.373241	-0.173123	Welch Two Sample t-test	two.sided	3.95219e-06	Significant
SNAP29	OID21506	O95721	Oncology	1.01143	1.17153	2.18296	-5.44391	7.20495e-07	70.3158	-1.38194	-0.640909	Welch Two Sample t-test	two.sided	3.95678e-06	Significant
DNMBP	OID20956	Q6XZF7	Neurology	0.861776	0.606913	1.46869	-5.55352	7.20659e-07	58.3909	-1.17235	-0.551201	Welch Two Sample t-test	two.sided	3.95678e-06	Significant
POLR2F	OID21283	P61218	Oncology	0.534029	0.136773	0.670802	-5.42129	7.45171e-07	72.2553	-0.730385	-0.337673	Welch Two Sample t-test	two.sided	4.08359e-06	Significant
MIA	OID21531	Q16674	Oncology	-0.405538	0.55724	0.151702	5.48528	7.47092e-07	64.1918	0.25785	0.553225	Welch Two Sample t-test	two.sided	4.08636e-06	Significant
CMC1	OID30360	Q7Z7K0	Cardiometabolic_II	0.307922	-0.0928667	0.215056	-5.42099	7.49479e-07	72.0933	-0.421152	-0.194692	Welch Two Sample t-test	two.sided	4.09167e-06	Significant
PKD2	OID30184	Q13563	Cardiometabolic_II	1.10095	0.79728	1.89823	-5.41464	7.66568e-07	72.1883	-1.50626	-0.695639	Welch Two Sample t-test	two.sided	4.17467e-06	Significant
TGFB1	OID20621	P01137	Inflammation	0.395087	1.54947	1.94455	-5.41251	7.67574e-07	72.4447	-0.540584	-0.249589	Welch Two Sample t-test	two.sided	4.17467e-06	Significant
CXCL10	OID20697	P02778	Inflammation	0.924179	-0.847577	0.0766022	-5.40649	7.74241e-07	72.9995	-1.26486	-0.583498	Welch Two Sample t-test	two.sided	4.20302e-06	Significant
TRIAP1	OID21403	O43715	Oncology	0.609209	-0.0223467	0.586862	-5.46926	7.87171e-07	64.4616	-0.831701	-0.386717	Welch Two Sample t-test	two.sided	4.2652e-06	Significant
CDH1	OID20353	P12830	Cardiometabolic	0.520759	0.717623	1.23838	-5.4043	7.96721e-07	72.2762	-0.712837	-0.328681	Welch Two Sample t-test	two.sided	4.30886e-06	Significant
PTPN1	OID20908	P18031	Neurology	0.917582	0.65054	1.56812	-5.41637	8.06916e-07	70.1573	-1.25544	-0.57972	Welch Two Sample t-test	two.sided	4.35584e-06	Significant
CSF3	OID20491	P09919	Inflammation	0.623176	-0.0440667	0.579109	-5.44191	8.16112e-07	66.5454	-0.851775	-0.394576	Welch Two Sample t-test	two.sided	4.39706e-06	Significant
GCC1	OID31147	Q96CN9	Neurology_II	0.722559	-0.353077	0.369482	-5.39285	8.17597e-07	72.9923	-0.98959	-0.455528	Welch Two Sample t-test	two.sided	4.39706e-06	Significant
PLIN3	OID20143	O60664	Cardiometabolic	0.404629	-0.01676	0.387869	-5.39941	8.26726e-07	71.6465	-0.554031	-0.255227	Welch Two Sample t-test	two.sided	4.43789e-06	Significant
TIE1	OID20303	P35590	Cardiometabolic	0.526029	0.193847	0.719876	-5.42517	8.38259e-07	67.7545	-0.719524	-0.332534	Welch Two Sample t-test	two.sided	4.49145e-06	Significant
EDA2R	OID21451	Q9HAV5	Oncology	0.838262	-0.1721	0.666162	-5.48536	8.9199e-07	59.4233	-1.14401	-0.532519	Welch Two Sample t-test	two.sided	4.77049e-06	Significant
NUDT5	OID21115	Q9UKK9	Neurology	0.623314	0.436043	1.05936	-5.44811	8.97675e-07	63.0235	-0.851942	-0.394687	Welch Two Sample t-test	two.sided	4.78606e-06	Significant
AHCY	OID20199	P23526	Cardiometabolic	0.61727	-0.0727033	0.544567	-5.40471	8.98215e-07	68.1023	-0.845166	-0.389374	Welch Two Sample t-test	two.sided	4.78606e-06	Significant
STAB2	OID30401	Q8WWQ8	Cardiometabolic_II	0.396561	0.373663	0.770224	-5.37915	9.19035e-07	70.7304	-0.543568	-0.249554	Welch Two Sample t-test	two.sided	4.88798e-06	Significant
HIP1R	OID31141	O75146	Neurology_II	0.632941	0.679357	1.3123	-5.42418	9.65565e-07	63.5547	-0.866085	-0.399797	Welch Two Sample t-test	two.sided	5.12601e-06	Significant
RBPMS2	OID30257	Q6ZRY4	Cardiometabolic_II	1.38938	1.01935	2.40874	-5.37582	9.67691e-07	69.3895	-1.90492	-0.87384	Welch Two Sample t-test	two.sided	5.12788e-06	Significant
DIABLO	OID20184	Q9NR28	Cardiometabolic	0.914762	-0.292493	0.622269	-5.34929	9.7766e-07	72.7754	-1.2556	-0.573929	Welch Two Sample t-test	two.sided	5.16194e-06	Significant
MYDGF	OID30313	Q969H8	Cardiometabolic_II	0.856076	0.421527	1.2776	-5.43258	9.77695e-07	62.2854	-1.17105	-0.541103	Welch Two Sample t-test	two.sided	5.16194e-06	Significant
TNFRSF4	OID20653	P43489	Inflammation	0.638484	0.521993	1.16048	-5.44397	1.0282e-06	59.7615	-0.873104	-0.403865	Welch Two Sample t-test	two.sided	5.41868e-06	Significant
FKBP5	OID20937	Q13451	Neurology	1.20296	1.20481	2.40778	-5.35589	1.06776e-06	68.6872	-1.65107	-0.75485	Welch Two Sample t-test	two.sided	5.61695e-06	Significant
TTR	OID30782	P02766	Inflammation_II	-0.587649	0.61178	0.0241311	5.38684	1.07777e-06	64.5343	0.369752	0.805546	Welch Two Sample t-test	two.sided	5.6593e-06	Significant
CLEC5A	OID20165	Q9NY25	Cardiometabolic	0.523312	0.334803	0.858116	-5.32607	1.08106e-06	72.4487	-0.719159	-0.327465	Welch Two Sample t-test	two.sided	5.66627e-06	Significant
CIAPIN1	OID21501	Q6FI81	Oncology	0.927368	0.53465	1.46202	-5.37305	1.11409e-06	65.1418	-1.27205	-0.582684	Welch Two Sample t-test	two.sided	5.82878e-06	Significant
SPART	OID30656	Q8N0X7	Inflammation_II	1.03417	1.07237	2.10654	-5.34951	1.11892e-06	67.9427	-1.41994	-0.648397	Welch Two Sample t-test	two.sided	5.84346e-06	Significant
ERP29	OID30578	P30040	Inflammation_II	0.569047	0.76834	1.33739	-5.31648	1.1661e-06	71.0321	-0.782466	-0.355627	Welch Two Sample t-test	two.sided	6.07413e-06	Significant
TMPRSS15	OID21364	P98073	Oncology	0.983558	-0.220407	0.763151	-5.30831	1.1683e-06	72.1641	-1.35291	-0.61421	Welch Two Sample t-test	two.sided	6.07413e-06	Significant
KYAT1	OID20232	Q16773	Cardiometabolic	1.23719	0.0830067	1.3202	-5.3216	1.1694e-06	70.1973	-1.70084	-0.773537	Welch Two Sample t-test	two.sided	6.07413e-06	Significant
TXNDC5	OID21012	Q8NBS9	Neurology	0.549642	0.277493	0.827136	-5.36814	1.18995e-06	63.7035	-0.754208	-0.345077	Welch Two Sample t-test	two.sided	6.16977e-06	Significant
CXCL1	OID20762	P09341	Inflammation	1.28614	2.58587	3.87201	-5.32654	1.2089e-06	68.3477	-1.76791	-0.804358	Welch Two Sample t-test	two.sided	6.25681e-06	Significant
IL18	OID20694	Q14116	Inflammation	0.638872	-0.77333	-0.134458	-5.27268	1.34582e-06	72.118	-0.880407	-0.397338	Welch Two Sample t-test	two.sided	6.95299e-06	Significant
CD274	OID20966	Q9NZQ7	Neurology	0.441318	0.265387	0.706704	-5.28547	1.38281e-06	69.2362	-0.607878	-0.274757	Welch Two Sample t-test	two.sided	7.13136e-06	Significant
CRKL	OID20742	P46109	Inflammation	0.835801	0.481103	1.3169	-5.28686	1.42447e-06	67.993	-1.15127	-0.520336	Welch Two Sample t-test	two.sided	7.3331e-06	Significant
IL1B	OID20427	P01584	Inflammation	0.857393	-1.9479	-1.09051	-5.3186	1.44621e-06	63.5054	-1.17949	-0.535298	Welch Two Sample t-test	two.sided	7.43177e-06	Significant
RETN	OID20327	Q9HD89	Cardiometabolic	0.6078	0.670967	1.27877	-5.24586	1.4929e-06	72.1808	-0.838758	-0.376842	Welch Two Sample t-test	two.sided	7.65348e-06	Significant
CHCHD10	OID31116	Q8WYQ3	Neurology_II	0.671893	0.36638	1.03827	-5.35321	1.49466e-06	58.8298	-0.923058	-0.420729	Welch Two Sample t-test	two.sided	7.65348e-06	Significant
FCRLB	OID21193	Q6BAA4	Oncology	0.636114	0.487157	1.12327	-5.23841	1.50609e-06	72.9983	-0.87813	-0.394099	Welch Two Sample t-test	two.sided	7.69162e-06	Significant
TNFRSF1A	OID21155	P19438	Neurology	0.567283	0.23699	0.804273	-5.34283	1.50743e-06	59.6467	-0.779694	-0.354873	Welch Two Sample t-test	two.sided	7.69162e-06	Significant
SLAMF6	OID21254	Q96DU3	Oncology	0.572368	1.30474	1.8771	-5.23584	1.54703e-06	72.328	-0.790271	-0.354465	Welch Two Sample t-test	two.sided	7.86986e-06	Significant
KLK4	OID21391	Q9Y5K2	Oncology	1.27702	-1.00294	0.274082	-5.29393	1.54781e-06	64.317	-1.75888	-0.795168	Welch Two Sample t-test	two.sided	7.86986e-06	Significant
PEAR1	OID20257	Q5VY43	Cardiometabolic	0.271981	0.44181	0.713791	-5.36443	1.58302e-06	56.2821	-0.373536	-0.170426	Welch Two Sample t-test	two.sided	8.03473e-06	Significant
ENPEP	OID30135	Q07075	Cardiometabolic_II	0.893351	-0.0400267	0.853324	-5.33601	1.65048e-06	57.887	-1.22849	-0.558211	Welch Two Sample t-test	two.sided	8.36242e-06	Significant
APOE	OID30727	P02649	Inflammation_II	0.937381	-0.24271	0.694671	-5.27349	1.68057e-06	64.1718	-1.29247	-0.582296	Welch Two Sample t-test	two.sided	8.49996e-06	Significant
UPB1	OID30352	Q9UBR1	Cardiometabolic_II	1.67866	-0.243027	1.43563	-5.24692	1.6959e-06	67.2795	-2.3172	-1.04012	Welch Two Sample t-test	two.sided	8.56252e-06	Significant
DHRS4L2	OID31072	Q6PKH6	Neurology_II	0.915611	0.0644467	0.980058	-5.20633	1.70837e-06	72.9994	-1.26611	-0.565113	Welch Two Sample t-test	two.sided	8.61045e-06	Significant
CD22	OID20637	P20273	Inflammation	0.757964	0.240987	0.998951	-5.22701	1.71311e-06	69.7133	-1.0472	-0.468732	Welch Two Sample t-test	two.sided	8.61926e-06	Significant
PTN	OID20083	P21246	Cardiometabolic	0.725229	-0.84468	-0.119451	-5.22812	1.72249e-06	69.3461	-1.00194	-0.448521	Welch Two Sample t-test	two.sided	8.65141e-06	Significant
MAN2B2	OID30306	Q9Y2E5	Cardiometabolic_II	0.757021	-0.139837	0.617184	-5.23163	1.77296e-06	67.7925	-1.04578	-0.468259	Welch Two Sample t-test	two.sided	8.88819e-06	Significant
DSG2	OID21113	Q14126	Neurology	0.319577	0.64023	0.959807	-5.19948	1.77579e-06	72.5132	-0.442086	-0.197067	Welch Two Sample t-test	two.sided	8.88819e-06	Significant
LYN	OID21350	P07948	Oncology	0.48999	0.0670767	0.557067	-5.19124	1.81716e-06	72.8945	-0.678109	-0.301871	Welch Two Sample t-test	two.sided	9.07949e-06	Significant
GORASP2	OID31438	Q9H8Y8	Oncology_II	0.486116	0.105587	0.591702	-5.25424	1.89248e-06	62.7162	-0.671016	-0.301215	Welch Two Sample t-test	two.sided	9.43953e-06	Significant
RALB	OID30567	P11234	Inflammation_II	0.703416	0.469787	1.1732	-5.18233	1.90525e-06	72.3794	-0.973971	-0.43286	Welch Two Sample t-test	two.sided	9.48685e-06	Significant
SEPTIN8	OID31079	Q92599	Neurology_II	0.481664	0.555573	1.03724	-5.22772	1.90921e-06	65.7216	-0.665636	-0.297693	Welch Two Sample t-test	two.sided	9.4902e-06	Significant
FAM20A	OID30348	Q96MK3	Cardiometabolic_II	0.492076	0.2751	0.767176	-5.1846	1.96066e-06	70.8642	-0.681329	-0.302822	Welch Two Sample t-test	two.sided	9.72917e-06	Significant
ALDH2	OID31380	P05091	Oncology_II	1.1913	0.224193	1.4155	-5.16647	1.99964e-06	72.9473	-1.65086	-0.731746	Welch Two Sample t-test	two.sided	9.90557e-06	Significant
ACOX1	OID20124	Q15067	Cardiometabolic	0.661741	0.331763	0.993504	-5.17819	2.01824e-06	70.703	-0.916574	-0.406909	Welch Two Sample t-test	two.sided	9.98062e-06	Significant
ANGPTL2	OID20726	Q9UKU9	Inflammation	0.78624	0.0163467	0.802587	-5.20356	2.02373e-06	66.9152	-1.08784	-0.484643	Welch Two Sample t-test	two.sided	9.99065e-06	Significant
ZBTB17	OID20082	Q13105	Cardiometabolic	0.557927	0.219313	0.77724	-5.15592	2.14163e-06	71.8057	-0.773651	-0.342202	Welch Two Sample t-test	two.sided	1.05546e-05	Significant
SMPD1	OID21028	P17405	Neurology	0.677877	0.15953	0.837407	-5.16533	2.15437e-06	70.0921	-0.939612	-0.416141	Welch Two Sample t-test	two.sided	1.05994e-05	Significant
TBCB	OID20993	Q99426	Neurology	1.02407	0.29097	1.31504	-5.21691	2.16471e-06	62.9132	-1.41635	-0.631788	Welch Two Sample t-test	two.sided	1.06321e-05	Significant
VSIG4	OID21144	Q9Y279	Neurology	0.698056	-0.125627	0.572429	-5.26179	2.25598e-06	56.829	-0.96373	-0.432381	Welch Two Sample t-test	two.sided	1.10616e-05	Significant
NFE2	OID30268	Q16621	Cardiometabolic_II	0.721699	0.59243	1.31413	-5.11114	2.48153e-06	72.9516	-1.00312	-0.440282	Welch Two Sample t-test	two.sided	1.21469e-05	Significant
RNASE4	OID30705	P34096	Inflammation_II	0.40558	0.0310667	0.436647	-5.16931	2.48969e-06	64.2242	-0.56231	-0.24885	Welch Two Sample t-test	two.sided	1.21662e-05	Significant
TAB2	OID31319	Q9NYJ8	Oncology_II	0.814883	0.34811	1.16299	-5.10516	2.56675e-06	72.4965	-1.13304	-0.496725	Welch Two Sample t-test	two.sided	1.252e-05	Significant
FLT3LG	OID20661	P49771	Inflammation	0.540057	-0.248717	0.29134	-5.10215	2.57075e-06	72.938	-0.751016	-0.329097	Welch Two Sample t-test	two.sided	1.252e-05	Significant
CXCL6	OID20613	P80162	Inflammation	0.832797	2.20929	3.04209	-5.12265	2.67269e-06	68.0877	-1.1572	-0.508398	Welch Two Sample t-test	two.sided	1.29945e-05	Significant
GDF2	OID20202	Q9UK05	Cardiometabolic	0.517743	-1.15189	-0.634147	-5.09117	2.73563e-06	72.0882	-0.720463	-0.315024	Welch Two Sample t-test	two.sided	1.32781e-05	Significant
ITIH4	OID30762	Q14624	Inflammation_II	0.406127	0.0163267	0.422453	-5.09396	2.7486e-06	71.4228	-0.565082	-0.247172	Welch Two Sample t-test	two.sided	1.33187e-05	Significant
RRM2B	OID21174	Q7LG56	Oncology	0.681521	1.39512	2.07664	-5.08142	2.78548e-06	72.9544	-0.948825	-0.414217	Welch Two Sample t-test	two.sided	1.34748e-05	Significant
SULT1A1	OID21031	P50225	Neurology	1.08591	0.33452	1.42043	-5.07275	2.90454e-06	72.5909	-1.51259	-0.659235	Welch Two Sample t-test	two.sided	1.40273e-05	Significant
CD58	OID20716	P19256	Inflammation	0.242661	0.205437	0.448098	-5.10128	3.02596e-06	66.46	-0.337623	-0.147699	Welch Two Sample t-test	two.sided	1.45893e-05	Significant
MTUS1	OID31315	Q9ULD2	Oncology_II	1.098	0.368483	1.46649	-5.04236	3.29618e-06	72.1984	-1.53207	-0.663935	Welch Two Sample t-test	two.sided	1.58656e-05	Significant
SSC5D	OID20351	A1L4H1	Cardiometabolic	0.621891	0.00144667	0.623338	-5.07	3.3285e-06	67.3615	-0.866699	-0.377083	Welch Two Sample t-test	two.sided	1.59945e-05	Significant
PRG3	OID30383	Q9Y2Y8	Cardiometabolic_II	0.758392	0.621243	1.37964	-5.03942	3.3568e-06	71.8908	-1.0584	-0.458384	Welch Two Sample t-test	two.sided	1.61037e-05	Significant
RNASET2	OID20321	O00584	Cardiometabolic	0.417139	0.581443	0.998582	-5.03822	3.45407e-06	70.8405	-0.582234	-0.252044	Welch Two Sample t-test	two.sided	1.65429e-05	Significant
CD83	OID20565	Q01151	Inflammation	0.48406	0.03524	0.5193	-5.03113	3.46763e-06	71.8681	-0.675863	-0.292257	Welch Two Sample t-test	two.sided	1.65803e-05	Significant
SIRT2	OID21375	Q8IXJ6	Oncology	0.705437	0.278117	0.983553	-5.04283	3.66166e-06	67.6712	-0.984606	-0.426268	Welch Two Sample t-test	two.sided	1.74791e-05	Significant
COL18A1	OID20332	P39060	Cardiometabolic	0.330482	0.33458	0.665062	-4.99539	3.91045e-06	72.6694	-0.462344	-0.19862	Welch Two Sample t-test	two.sided	1.86359e-05	Significant
MANF	OID20707	P55145	Inflammation	0.858779	1.17379	2.03257	-5.00337	3.92981e-06	71.0479	-1.20102	-0.516542	Welch Two Sample t-test	two.sided	1.86973e-05	Significant
LACTB2	OID20150	Q53H82	Cardiometabolic	0.495922	0.326667	0.822589	-5.03717	3.96062e-06	65.4366	-0.692521	-0.299324	Welch Two Sample t-test	two.sided	1.88129e-05	Significant
NPC2	OID30418	P61916	Cardiometabolic_II	0.44572	0.482913	0.928633	-5.10484	4.00989e-06	56.7078	-0.620581	-0.270859	Welch Two Sample t-test	two.sided	1.90157e-05	Significant
RNASE6	OID30689	Q93091	Inflammation_II	0.449393	0.12748	0.576873	-5.05317	4.0257e-06	62.649	-0.627131	-0.271655	Welch Two Sample t-test	two.sided	1.90594e-05	Significant
PDLIM7	OID20729	Q9NR12	Inflammation	1.292	0.638037	1.93004	-5.02923	4.13122e-06	64.9666	-1.80506	-0.778934	Welch Two Sample t-test	two.sided	1.9527e-05	Significant
PCDH12	OID31045	Q9NPG4	Neurology_II	0.281957	0.623883	0.90584	-4.97493	4.23524e-06	72.6227	-0.394921	-0.168993	Welch Two Sample t-test	two.sided	1.99859e-05	Significant
LYVE1	OID30728	Q9Y5Y7	Inflammation_II	0.403394	0.13547	0.538864	-4.97265	4.2809e-06	72.5295	-0.565089	-0.2417	Welch Two Sample t-test	two.sided	2.01684e-05	Significant
MZT1	OID21186	Q08AG7	Oncology	0.512159	-0.05643	0.455729	-5.05169	4.28969e-06	60.6572	-0.714911	-0.309407	Welch Two Sample t-test	two.sided	2.01769e-05	Significant
NCR3LG1	OID31490	Q68D85	Oncology_II	0.612771	0.737233	1.35	-5.00076	4.37801e-06	66.8868	-0.857361	-0.368181	Welch Two Sample t-test	two.sided	2.05589e-05	Significant
MAP2	OID31138	P11137	Neurology_II	0.461307	-0.0590533	0.402253	-4.97761	4.45346e-06	69.8676	-0.64615	-0.276464	Welch Two Sample t-test	two.sided	2.08792e-05	Significant
TCN1	OID30687	P20061	Inflammation_II	0.457616	0.224967	0.682582	-4.97364	4.54053e-06	69.6819	-0.641135	-0.274096	Welch Two Sample t-test	two.sided	2.12529e-05	Significant
PLIN1	OID20835	O60240	Neurology	0.539753	-0.1197	0.420053	-4.94726	4.67461e-06	72.9876	-0.757193	-0.322314	Welch Two Sample t-test	two.sided	2.18451e-05	Significant
PDGFRA	OID20133	P16234	Cardiometabolic	0.4856	0.0181667	0.503767	-4.94672	4.68331e-06	72.9985	-0.681245	-0.289955	Welch Two Sample t-test	two.sided	2.18504e-05	Significant
DAB2	OID21428	P98082	Oncology	0.525947	-0.19636	0.329587	-4.95167	4.69581e-06	71.967	-0.737686	-0.314207	Welch Two Sample t-test	two.sided	2.18734e-05	Significant
TXLNA	OID20952	P40222	Neurology	0.756589	0.24468	1.00127	-4.97426	4.82464e-06	66.9985	-1.06018	-0.452994	Welch Two Sample t-test	two.sided	2.24083e-05	Significant
LRG1	OID30751	P02750	Inflammation_II	0.601481	-0.179723	0.421758	-4.95933	4.82616e-06	69.3898	-0.843409	-0.359553	Welch Two Sample t-test	two.sided	2.24083e-05	Significant
C2CD2L	OID20864	O14523	Neurology	0.710687	0.46774	1.17843	-5.00088	4.84316e-06	62.983	-0.994677	-0.426697	Welch Two Sample t-test	two.sided	2.24511e-05	Significant
TARBP2	OID20870	Q15633	Neurology	0.582569	0.0593667	0.641936	-4.93701	4.86167e-06	72.9939	-0.817743	-0.347394	Welch Two Sample t-test	two.sided	2.25008e-05	Significant
AGRP	OID20658	O00253	Inflammation	-0.522969	0.64108	0.118111	4.96574	4.99579e-06	66.8831	0.312752	0.733186	Welch Two Sample t-test	two.sided	2.30846e-05	Significant
LAMB1	OID30280	P07942	Cardiometabolic_II	0.36675	0.07919	0.44594	-4.94338	5.15479e-06	69.1531	-0.514749	-0.218751	Welch Two Sample t-test	two.sided	2.37812e-05	Significant
CC2D1A	OID20958	Q6P1N0	Neurology	0.92389	0.783023	1.70691	-4.93202	5.18752e-06	70.8205	-1.29742	-0.550358	Welch Two Sample t-test	two.sided	2.3894e-05	Significant
HEXIM1	OID20589	O94992	Inflammation	0.474193	0.225147	0.69934	-4.92214	5.19942e-06	72.5017	-0.666219	-0.282168	Welch Two Sample t-test	two.sided	2.39107e-05	Significant
ERBB4	OID21510	Q15303	Oncology	0.344731	0.05718	0.401911	-5.00403	5.22482e-06	59.9088	-0.482537	-0.206925	Welch Two Sample t-test	two.sided	2.39893e-05	Significant
SMTN	OID31154	P53814	Neurology_II	1.32585	1.65936	2.98522	-4.92553	5.31041e-06	70.8808	-1.8626	-0.789109	Welch Two Sample t-test	two.sided	2.43436e-05	Significant
RABEP1	OID30647	Q15276	Inflammation_II	0.760567	0.3917	1.15227	-4.918	5.54579e-06	70.1964	-1.06899	-0.452143	Welch Two Sample t-test	two.sided	2.53823e-05	Significant
STX6	OID21219	O43752	Oncology	0.782147	0.3354	1.11755	-4.90414	5.67161e-06	71.6221	-1.10011	-0.464187	Welch Two Sample t-test	two.sided	2.59171e-05	Significant
IL13RA1	OID21504	P78552	Oncology	0.310274	-0.13889	0.171384	-4.95206	5.71947e-06	63.5338	-0.435461	-0.185088	Welch Two Sample t-test	two.sided	2.6076e-05	Significant
PGD	OID30344	P52209	Cardiometabolic_II	1.06668	-0.913347	0.153329	-5.01227	5.72919e-06	56.0161	-1.49299	-0.640363	Welch Two Sample t-test	two.sided	2.6076e-05	Significant
SERPINC1	OID30789	P01008	Inflammation_II	0.274112	0.0221967	0.296309	-4.96176	5.73346e-06	62.0978	-0.384542	-0.163683	Welch Two Sample t-test	two.sided	2.6076e-05	Significant
ITGAL	OID30537	P20701	Inflammation_II	0.658227	-2.87459	-2.21637	-4.92754	5.84211e-06	66.3365	-0.924905	-0.391548	Welch Two Sample t-test	two.sided	2.65283e-05	Significant
GIGYF2	OID31062	Q6Y7W6	Neurology_II	0.838693	0.879467	1.71816	-4.90627	5.89931e-06	69.4002	-1.17968	-0.497706	Welch Two Sample t-test	two.sided	2.6746e-05	Significant
OXCT1	OID30227	P55809	Cardiometabolic_II	0.491382	0.605307	1.09669	-4.89099	5.90959e-06	72.0591	-0.691656	-0.291108	Welch Two Sample t-test	two.sided	2.67506e-05	Significant
FKBP4	OID20960	Q02790	Neurology	0.602936	0.742513	1.34545	-4.88692	5.92674e-06	72.6836	-0.848844	-0.357027	Welch Two Sample t-test	two.sided	2.67863e-05	Significant
NRP1	OID20390	O14786	Cardiometabolic	0.376477	0.46449	0.840967	-4.89274	6.32651e-06	68.5448	-0.529998	-0.222956	Welch Two Sample t-test	two.sided	2.85484e-05	Significant
LBR	OID21034	Q14739	Neurology	0.978991	0.89358	1.87257	-4.86598	6.42421e-06	72.6482	-1.38	-0.577985	Welch Two Sample t-test	two.sided	2.88994e-05	Significant
QDPR	OID20174	P09417	Cardiometabolic	0.69696	0.106107	0.803067	-4.90547	6.42432e-06	65.8116	-0.980643	-0.413277	Welch Two Sample t-test	two.sided	2.88994e-05	Significant
CA13	OID20225	Q8N1Q1	Cardiometabolic	0.965943	0.0806433	1.04659	-4.91371	6.50498e-06	64.0553	-1.35865	-0.573233	Welch Two Sample t-test	two.sided	2.92167e-05	Significant
SERPINI2	OID31504	O75830	Oncology_II	0.685413	-0.538507	0.146907	-4.85174	6.74695e-06	72.9151	-0.966973	-0.403854	Welch Two Sample t-test	two.sided	3.02565e-05	Significant
SCARB2	OID20943	Q14108	Neurology	0.425612	0.216137	0.641749	-4.93367	6.81761e-06	59.5778	-0.598197	-0.253028	Welch Two Sample t-test	two.sided	3.0526e-05	Significant
WFDC12	OID21462	Q8WWY7	Oncology	-0.755841	0.604223	-0.151618	4.87625	7.14395e-06	65.9221	0.446358	1.06532	Welch Two Sample t-test	two.sided	3.19081e-05	Significant
VSNL1	OID31105	P62760	Neurology_II	0.764213	0.258327	1.02254	-4.90078	7.14839e-06	62.2354	-1.0759	-0.452523	Welch Two Sample t-test	two.sided	3.19081e-05	Significant
CXCL16	OID20282	Q9H2A7	Cardiometabolic	0.333284	-0.192387	0.140898	-4.84223	7.16308e-06	71.7104	-0.470501	-0.196068	Welch Two Sample t-test	two.sided	3.19243e-05	Significant
USP25	OID31428	Q9UHP3	Oncology_II	0.700523	1.48984	2.19036	-4.84002	7.61879e-06	69.1131	-0.989254	-0.411792	Welch Two Sample t-test	two.sided	3.38579e-05	Significant
GLYR1	OID31364	Q49A26	Oncology_II	0.893272	0.666877	1.56015	-4.8255	7.62037e-06	71.7855	-1.26231	-0.524234	Welch Two Sample t-test	two.sided	3.38579e-05	Significant
PRDX1	OID20962	Q06830	Neurology	0.513571	-0.198793	0.314778	-4.8147	7.94892e-06	71.7168	-0.726223	-0.30092	Welch Two Sample t-test	two.sided	3.52634e-05	Significant
IRAK1	OID20485	P51617	Inflammation	0.660572	0.99223	1.6528	-4.8135	8.28343e-06	69.8807	-0.934283	-0.386861	Welch Two Sample t-test	two.sided	3.66534e-05	Significant
GIPC3	OID31507	Q8TF64	Oncology_II	1.0857	0.584233	1.66994	-4.81206	8.28764e-06	70.1218	-1.53568	-0.635731	Welch Two Sample t-test	two.sided	3.66534e-05	Significant
NOTCH1	OID20311	P46531	Cardiometabolic	0.285557	0.272023	0.55758	-4.81547	8.38451e-06	68.9375	-0.403859	-0.167255	Welch Two Sample t-test	two.sided	3.70252e-05	Significant
IL2RA	OID20267	P01589	Cardiometabolic	0.612189	0.371627	0.983816	-4.7876	8.69761e-06	72.364	-0.867071	-0.357307	Welch Two Sample t-test	two.sided	3.83492e-05	Significant
CAMSAP1	OID31070	Q5T5Y3	Neurology_II	0.579847	0.226873	0.80672	-4.78073	8.8683e-06	72.7106	-0.82159	-0.338103	Welch Two Sample t-test	two.sided	3.90063e-05	Significant
IL22RA1	OID20449	Q8N6P7	Inflammation	0.574231	-0.0838667	0.490364	-4.77926	8.87366e-06	72.9771	-0.813692	-0.33477	Welch Two Sample t-test	two.sided	3.90063e-05	Significant
CELA3A	OID20298	P09093	Cardiometabolic	0.787397	-0.00577667	0.78162	-4.78093	9.03209e-06	71.7036	-1.11573	-0.459059	Welch Two Sample t-test	two.sided	3.96423e-05	Significant
SLC27A4	OID20814	Q6P1M0	Neurology	0.898514	0.655277	1.55379	-4.79804	9.33797e-06	66.9323	-1.27231	-0.524721	Welch Two Sample t-test	two.sided	4.09227e-05	Significant
ADH4	OID20117	P08319	Cardiometabolic	0.871162	0.403667	1.27483	-4.75735	9.63637e-06	72.9968	-1.23612	-0.506206	Welch Two Sample t-test	two.sided	4.21664e-05	Significant
LECT2	OID30320	O14960	Cardiometabolic_II	0.985246	-3.4862	-2.50096	-4.76417	9.71777e-06	71.1763	-1.39758	-0.572909	Welch Two Sample t-test	two.sided	4.24583e-05	Significant
CHGA	OID30403	P10645	Cardiometabolic_II	0.990256	-0.396207	0.594049	-4.90535	9.81535e-06	51.3188	-1.39547	-0.585041	Welch Two Sample t-test	two.sided	4.27687e-05	Significant
CORO1A	OID20286	P31146	Cardiometabolic	0.925239	0.960583	1.88582	-4.80978	9.81843e-06	62.8634	-1.30967	-0.540809	Welch Two Sample t-test	two.sided	4.27687e-05	Significant
MAP3K5	OID21253	Q99683	Oncology	1.0986	1.30594	2.40454	-4.79654	9.85175e-06	64.7774	-1.55606	-0.641147	Welch Two Sample t-test	two.sided	4.28049e-05	Significant
FUCA1	OID20261	P04066	Cardiometabolic	0.855276	-0.39654	0.458736	-4.84333	9.86024e-06	58.0611	-1.20875	-0.501804	Welch Two Sample t-test	two.sided	4.28049e-05	Significant
CTRC	OID20752	Q99895	Inflammation	0.773844	0.154873	0.928718	-4.75109	9.87121e-06	72.9725	-1.09846	-0.449229	Welch Two Sample t-test	two.sided	4.28049e-05	Significant
APBB1IP	OID21359	Q7Z5R6	Oncology	0.798798	-0.52908	0.269718	-4.78989	9.9248e-06	65.5334	-1.1318	-0.465792	Welch Two Sample t-test	two.sided	4.29728e-05	Significant
LAIR1	OID20737	Q6GTX8	Inflammation	0.601484	0.09116	0.692644	-4.77262	1.00142e-05	68.0858	-0.852964	-0.350005	Welch Two Sample t-test	two.sided	4.3295e-05	Significant
CELSR2	OID30593	Q9HCU4	Inflammation_II	-0.35226	0.882853	0.530593	4.7505	1.01007e-05	71.8479	0.204435	0.500085	Welch Two Sample t-test	two.sided	4.36034e-05	Significant
PPP3R1	OID20902	P63098	Neurology	0.447627	0.304147	0.751773	-4.78022	1.02104e-05	65.8629	-0.634595	-0.260658	Welch Two Sample t-test	two.sided	4.40113e-05	Significant
HS6ST1	OID21441	O60243	Oncology	0.356937	0.44191	0.798847	-4.7391	1.03495e-05	72.8566	-0.507049	-0.206824	Welch Two Sample t-test	two.sided	4.45447e-05	Significant
RNASE3	OID20203	P12724	Cardiometabolic	1.82286	3.68563	5.50849	-4.86357	1.04179e-05	53.8577	-2.57433	-1.07139	Welch Two Sample t-test	two.sided	4.4772e-05	Significant
TBL1X	OID21220	O60907	Oncology	0.58232	0.3967	0.97902	-4.73719	1.06247e-05	71.8182	-0.827378	-0.337262	Welch Two Sample t-test	two.sided	4.55929e-05	Significant
DLL1	OID21525	O00548	Oncology	0.422444	0.325247	0.747691	-4.75908	1.10176e-05	65.9469	-0.599674	-0.245215	Welch Two Sample t-test	two.sided	4.72088e-05	Significant
CX3CL1	OID20976	P78423	Neurology	0.43089	0.476517	0.907407	-4.73333	1.11944e-05	69.824	-0.612458	-0.249322	Welch Two Sample t-test	two.sided	4.78956e-05	Significant
SH3BP1	OID31439	Q9Y3L3	Oncology_II	0.738319	-0.379657	0.358662	-4.71609	1.12657e-05	72.9589	-1.05033	-0.426306	Welch Two Sample t-test	two.sided	4.81292e-05	Significant
KRT8	OID30865	P05787	Neurology_II	0.874316	0.6363	1.51062	-4.83046	1.14528e-05	54.539	-1.23712	-0.511514	Welch Two Sample t-test	two.sided	4.88563e-05	Significant
ADAMTSL4	OID30275	Q6UY14	Cardiometabolic_II	0.316323	0.135537	0.45186	-4.72774	1.14789e-05	69.6047	-0.44978	-0.182866	Welch Two Sample t-test	two.sided	4.88953e-05	Significant
GALNT10	OID21371	Q86SR1	Oncology	0.306341	0.71007	1.01641	-4.72406	1.15702e-05	69.9029	-0.435677	-0.177005	Welch Two Sample t-test	two.sided	4.92116e-05	Significant
GPNMB	OID20173	Q14956	Cardiometabolic	0.349451	0.432773	0.782224	-4.70253	1.19658e-05	72.4335	-0.497573	-0.201329	Welch Two Sample t-test	two.sided	5.08197e-05	Significant
COL5A1	OID30587	P20908	Inflammation_II	0.658538	0.90508	1.56362	-4.68363	1.27314e-05	72.9339	-0.938765	-0.37831	Welch Two Sample t-test	two.sided	5.39914e-05	Significant
HSPB1	OID20230	P04792	Cardiometabolic	0.760102	-0.60532	0.154782	-4.68488	1.28671e-05	72.0659	-1.08353	-0.436676	Welch Two Sample t-test	two.sided	5.44869e-05	Significant
LY75	OID20580	O60449	Inflammation	0.438834	0.402423	0.841258	-4.72194	1.29086e-05	64.9297	-0.624443	-0.253226	Welch Two Sample t-test	two.sided	5.45251e-05	Significant
FYB1	OID21140	O15117	Neurology	0.658229	-1.05238	-0.394151	-4.67973	1.29138e-05	72.9576	-0.938557	-0.3779	Welch Two Sample t-test	two.sided	5.45251e-05	Significant
GRAP2	OID20192	O75791	Cardiometabolic	0.634759	-0.852003	-0.217244	-4.67811	1.31154e-05	72.4182	-0.90522	-0.364298	Welch Two Sample t-test	two.sided	5.52954e-05	Significant
NAGA	OID30509	P17050	Inflammation_II	0.442471	1.26852	1.71099	-4.69791	1.33971e-05	67.3738	-0.630445	-0.254497	Welch Two Sample t-test	two.sided	5.64006e-05	Significant
AHNAK	OID30260	Q09666	Cardiometabolic_II	0.331269	-0.0937733	0.237496	-4.66792	1.35048e-05	72.9273	-0.472709	-0.189829	Welch Two Sample t-test	two.sided	5.67711e-05	Significant
DARS1	OID20903	P14868	Neurology	0.702162	0.0395467	0.741709	-4.66665	1.3567e-05	72.937	-1.00204	-0.402284	Welch Two Sample t-test	two.sided	5.695e-05	Significant
BAG4	OID30474	O95429	Inflammation_II	0.514333	0.676047	1.19038	-4.68242	1.35949e-05	69.5622	-0.733434	-0.295233	Welch Two Sample t-test	two.sided	5.69841e-05	Significant
DEFA1_DEFA1B	OID20344	P59665	Cardiometabolic	0.546487	0.706867	1.25335	-4.65385	1.42175e-05	72.9978	-0.780518	-0.312455	Welch Two Sample t-test	two.sided	5.95075e-05	Significant
CPQ	OID30406	Q9Y646	Cardiometabolic_II	0.38267	0.389763	0.772433	-4.69048	1.49358e-05	63.5001	-0.545678	-0.219662	Welch Two Sample t-test	two.sided	6.24233e-05	Significant
GFER	OID21259	P55789	Oncology	0.667087	0.691127	1.35821	-4.67865	1.5291e-05	64.3948	-0.951891	-0.382282	Welch Two Sample t-test	two.sided	6.38154e-05	Significant
TRIM21	OID20533	P19474	Inflammation	1.00826	-0.350883	0.657376	-4.65601	1.54503e-05	67.9638	-1.44038	-0.576136	Welch Two Sample t-test	two.sided	6.43655e-05	Significant
NPTX2	OID30390	P47972	Cardiometabolic_II	0.595632	0.574763	1.1704	-4.69568	1.54673e-05	61.1438	-0.849266	-0.341998	Welch Two Sample t-test	two.sided	6.43655e-05	Significant
CASP9	OID30530	P55211	Inflammation_II	1.19454	0.33316	1.5277	-4.65257	1.54918e-05	68.4853	-1.70681	-0.682273	Welch Two Sample t-test	two.sided	6.43747e-05	Significant
WFIKKN1	OID20939	Q96NZ8	Neurology	-0.570974	0.20957	-0.361404	4.63825	1.55909e-05	71.0299	0.325519	0.816429	Welch Two Sample t-test	two.sided	6.46118e-05	Significant
ECI2	OID30142	O75521	Cardiometabolic_II	1.20975	0.589787	1.79954	-4.6539	1.55936e-05	67.8871	-1.72847	-0.691025	Welch Two Sample t-test	two.sided	6.46118e-05	Significant
PPP1R2	OID20176	P41236	Cardiometabolic	0.389881	0.102517	0.492398	-4.6486	1.58405e-05	68.0835	-0.557239	-0.222524	Welch Two Sample t-test	two.sided	6.55407e-05	Significant
ALDH5A1	OID31047	P51649	Neurology_II	1.29428	0.921007	2.21529	-4.6255	1.59259e-05	72.5424	-1.85201	-0.736554	Welch Two Sample t-test	two.sided	6.57999e-05	Significant
CHAD	OID30660	O15335	Inflammation_II	-0.592019	0.60987	0.0178511	4.62818	1.60675e-05	71.4448	0.336989	0.847049	Welch Two Sample t-test	two.sided	6.629e-05	Significant
CDC26	OID31508	Q8NHZ8	Oncology_II	0.402013	-0.56594	-0.163927	-4.63037	1.61089e-05	70.8331	-0.575136	-0.22889	Welch Two Sample t-test	two.sided	6.63659e-05	Significant
TREH	OID30388	O43280	Cardiometabolic_II	0.9002	-0.6836	0.2166	-4.62659	1.62022e-05	71.304	-1.28814	-0.512265	Welch Two Sample t-test	two.sided	6.66553e-05	Significant
PEBP1	OID21087	P30086	Neurology	0.646537	0.487537	1.13407	-4.62747	1.63756e-05	70.5116	-0.925158	-0.367915	Welch Two Sample t-test	two.sided	6.72726e-05	Significant
SCARF1	OID20297	Q14162	Cardiometabolic	0.402904	1.19816	1.60106	-4.62359	1.6437e-05	71.1156	-0.576654	-0.229155	Welch Two Sample t-test	two.sided	6.74289e-05	Significant
ATXN10	OID20865	Q9UBB4	Neurology	0.847396	-0.422007	0.425389	-4.62042	1.65879e-05	71.2665	-1.21307	-0.481725	Welch Two Sample t-test	two.sided	6.79514e-05	Significant
S100P	OID20103	P25815	Cardiometabolic	0.560887	-0.384593	0.176293	-4.61312	1.70126e-05	71.3674	-0.803299	-0.318475	Welch Two Sample t-test	two.sided	6.95927e-05	Significant
DCTN1	OID21399	Q14203	Oncology	0.781204	1.40787	2.18907	-4.63956	1.72621e-05	65.3973	-1.11744	-0.444967	Welch Two Sample t-test	two.sided	7.04986e-05	Significant
DFFA	OID20620	O00273	Inflammation	0.586812	0.823663	1.41048	-4.60274	1.72829e-05	72.7165	-0.84092	-0.332704	Welch Two Sample t-test	two.sided	7.04986e-05	Significant
ENTR1	OID30231	Q96C92	Cardiometabolic_II	0.750592	0.0338833	0.784476	-4.67344	1.76887e-05	58.8729	-1.07198	-0.429202	Welch Two Sample t-test	two.sided	7.20521e-05	Significant
TNFRSF6B	OID20964	O95407	Neurology	0.820507	0.4332	1.25371	-4.64427	1.7797e-05	63.1254	-1.17354	-0.467472	Welch Two Sample t-test	two.sided	7.23911e-05	Significant
CD244	OID20628	Q9BZW8	Inflammation	0.374062	0.41304	0.787102	-4.61421	1.79363e-05	68.1874	-0.535822	-0.212303	Welch Two Sample t-test	two.sided	7.28553e-05	Significant
PTGDS	OID20408	P41222	Cardiometabolic	1.00282	0.55216	1.55498	-4.7474	1.80228e-05	49.4247	-1.42722	-0.578418	Welch Two Sample t-test	two.sided	7.31038e-05	Significant
SFRP4	OID30648	Q6FHJ7	Inflammation_II	0.381548	-0.131043	0.250504	-4.59181	1.82599e-05	71.8491	-0.547197	-0.215899	Welch Two Sample t-test	two.sided	7.39614e-05	Significant
RARRES2	OID20373	Q99969	Cardiometabolic	0.514834	0.02545	0.540284	-4.6626	1.83473e-05	58.9499	-0.735784	-0.293885	Welch Two Sample t-test	two.sided	7.42115e-05	Significant
RAB2B	OID31362	Q8WUD1	Oncology_II	0.580129	0.5768	1.15693	-4.58181	1.87829e-05	72.3781	-0.83251	-0.327748	Welch Two Sample t-test	two.sided	7.58671e-05	Significant
CCAR2	OID31077	Q8N163	Neurology_II	0.617596	-0.268713	0.348882	-4.60924	1.8898e-05	66.3932	-0.885087	-0.350104	Welch Two Sample t-test	two.sided	7.62254e-05	Significant
SUSD2	OID21098	Q9UGT4	Neurology	0.398134	0.285423	0.683558	-4.61821	1.92018e-05	63.978	-0.570359	-0.22591	Welch Two Sample t-test	two.sided	7.7343e-05	Significant
SHMT1	OID20714	P34896	Inflammation	1.14368	-0.0123833	1.1313	-4.56785	1.98403e-05	72.1873	-1.64278	-0.644589	Welch Two Sample t-test	two.sided	7.98033e-05	Significant
LATS1	OID30523	O95835	Inflammation_II	0.605532	-0.726363	-0.120831	-4.59925	1.99904e-05	65.3752	-0.868444	-0.34262	Welch Two Sample t-test	two.sided	8.02951e-05	Significant
NCK2	OID20683	O43639	Inflammation	0.549214	-0.602157	-0.0529422	-4.59587	2.00845e-05	65.7611	-0.787824	-0.310605	Welch Two Sample t-test	two.sided	8.05614e-05	Significant
PLAT	OID20247	P00750	Cardiometabolic	0.760871	0.361187	1.12206	-4.55456	2.05772e-05	72.9733	-1.09382	-0.427925	Welch Two Sample t-test	two.sided	8.23103e-05	Significant
NTproBNP	OID20125	NTproBNP	Cardiometabolic	1.25061	-0.52647	0.724142	-4.55536	2.05776e-05	72.788	-1.79779	-0.703435	Welch Two Sample t-test	two.sided	8.23103e-05	Significant
HLA-A	OID31048	P04439	Neurology_II	0.358811	0.382707	0.741518	-4.5541	2.0621e-05	72.9482	-0.515839	-0.201784	Welch Two Sample t-test	two.sided	8.23699e-05	Significant
C5	OID30744	P01031	Inflammation_II	0.280757	-0.0377367	0.24302	-4.54989	2.13761e-05	71.6806	-0.403775	-0.157738	Welch Two Sample t-test	two.sided	8.52681e-05	Significant
STC1	OID21014	P52823	Neurology	0.656064	-0.04448	0.611584	-4.54982	2.15402e-05	71.2318	-0.943566	-0.368562	Welch Two Sample t-test	two.sided	8.58042e-05	Significant
GLIPR1	OID31517	P48060	Oncology_II	0.481154	-0.07649	0.404664	-4.57296	2.18172e-05	65.7742	-0.691241	-0.271068	Welch Two Sample t-test	two.sided	8.67879e-05	Significant
JPT2	OID31520	Q9H910	Oncology_II	0.520106	-0.13973	0.380376	-4.53973	2.18492e-05	72.6492	-0.748457	-0.291754	Welch Two Sample t-test	two.sided	8.67957e-05	Significant
PTPRM	OID20598	P28827	Inflammation	0.335309	0.237347	0.572656	-4.63414	2.20743e-05	55.612	-0.480278	-0.19034	Welch Two Sample t-test	two.sided	8.75694e-05	Significant
CHCHD6	OID31426	Q9BRQ6	Oncology_II	0.437381	0.297603	0.734984	-4.5496	2.2149e-05	69.6246	-0.629137	-0.245625	Welch Two Sample t-test	two.sided	8.77452e-05	Significant
TPP1	OID20750	O14773	Inflammation	0.51794	0.797693	1.31563	-4.58785	2.39503e-05	58.8575	-0.743852	-0.292028	Welch Two Sample t-test	two.sided	9.47515e-05	Significant
AP1G2	OID31348	O75843	Oncology_II	0.893222	1.11671	2.00994	-4.55631	2.45231e-05	62.8956	-1.28499	-0.501454	Welch Two Sample t-test	two.sided	9.68848e-05	Significant
DBNL	OID20681	Q9UJU6	Inflammation	0.82213	0.420257	1.24239	-4.51071	2.5452e-05	69.8052	-1.18566	-0.458603	Welch Two Sample t-test	two.sided	0.000100417	Significant
CD70	OID20599	P32970	Inflammation	0.619544	0.03662	0.656164	-4.52011	2.59298e-05	66.7615	-0.893143	-0.345946	Welch Two Sample t-test	two.sided	0.000102034	Significant
PCDH17	OID20132	O14917	Cardiometabolic	0.579187	0.58334	1.16253	-4.49693	2.59743e-05	71.6631	-0.835957	-0.322416	Welch Two Sample t-test	two.sided	0.000102034	Significant
ATP5IF1	OID20760	Q9UII2	Inflammation	0.778907	0.683867	1.46277	-4.52172	2.59852e-05	66.3246	-1.1228	-0.435012	Welch Two Sample t-test	two.sided	0.000102034	Significant
CLEC4M	OID30405	Q9H2X3	Cardiometabolic_II	0.516092	-0.09445	0.421642	-4.51855	2.60364e-05	66.8479	-0.744079	-0.288106	Welch Two Sample t-test	two.sided	0.000102034	Significant
IRAK4	OID20577	Q9NWZ3	Inflammation	0.67606	-0.08972	0.58634	-4.49597	2.60384e-05	71.7298	-0.975837	-0.376283	Welch Two Sample t-test	two.sided	0.000102034	Significant
ESYT2	OID31134	A0FGR8	Neurology_II	0.655852	0.60947	1.26532	-4.5459	2.6144e-05	61.5981	-0.944288	-0.367417	Welch Two Sample t-test	two.sided	0.000102309	Significant
CRYBB1	OID30319	P53674	Cardiometabolic_II	0.450369	0.0727933	0.523162	-4.50804	2.66349e-05	67.709	-0.649739	-0.250999	Welch Two Sample t-test	two.sided	0.000104089	Significant
ITGB1BP2	OID20112	Q9UKP3	Cardiometabolic	0.841558	-1.42176	-0.580202	-4.49118	2.67236e-05	71.1936	-1.21517	-0.46795	Welch Two Sample t-test	two.sided	0.000104294	Significant
SNRPB2	OID31132	P08579	Neurology_II	0.722219	0.72011	1.44233	-4.48254	2.70127e-05	72.5364	-1.04336	-0.401076	Welch Two Sample t-test	two.sided	0.00010528	Significant
DOK2	OID20138	O60496	Cardiometabolic	0.826657	0.43061	1.25727	-4.50814	2.76868e-05	65.5336	-1.19282	-0.460498	Welch Two Sample t-test	two.sided	0.000107762	Significant
FLT1	OID21301	P17948	Oncology	0.251288	0.07379	0.325078	-4.47206	2.78757e-05	72.9995	-0.363276	-0.1393	Welch Two Sample t-test	two.sided	0.000108351	Significant
FXYD5	OID20463	Q96DB9	Inflammation	0.46245	0.0882967	0.550747	-4.47425	2.83555e-05	71.3583	-0.668522	-0.256378	Welch Two Sample t-test	two.sided	0.000110068	Significant
CNTN4	OID21117	Q8IWV2	Neurology	0.299127	0.322493	0.62162	-4.49135	2.8492e-05	67.3037	-0.432051	-0.166202	Welch Two Sample t-test	two.sided	0.00011045	Significant
TGOLN2	OID30691	O43493	Inflammation_II	0.352007	0.229133	0.58114	-4.46715	2.85781e-05	72.5413	-0.50907	-0.194944	Welch Two Sample t-test	two.sided	0.000110635	Significant
EDDM3B	OID31365	P56851	Oncology_II	-0.627842	1.13249	0.504644	4.50373	2.87868e-05	64.2975	0.349374	0.906311	Welch Two Sample t-test	two.sided	0.000111294	Significant
ARHGEF12	OID20554	Q9NZN5	Inflammation	0.759098	1.19216	1.95126	-4.48557	2.90682e-05	67.353	-1.09685	-0.421344	Welch Two Sample t-test	two.sided	0.000112231	Significant
GGT5	OID20909	P36269	Neurology	0.329052	0.357317	0.686369	-4.4684	2.96507e-05	69.8829	-0.475926	-0.182178	Welch Two Sample t-test	two.sided	0.000114328	Significant
SDCCAG8	OID31423	Q86SQ7	Oncology_II	0.728503	0.738383	1.46689	-4.45244	2.99682e-05	72.966	-1.0546	-0.402409	Welch Two Sample t-test	two.sided	0.000115397	Significant
CPVL	OID21435	Q9H3G5	Oncology	0.398988	0.170337	0.569324	-4.48764	3.00494e-05	65.0803	-0.576546	-0.22143	Welch Two Sample t-test	two.sided	0.000115556	Significant
PTP4A3	OID30469	O75365	Inflammation_II	0.543737	0.12901	0.672747	-4.44855	3.0516e-05	72.7024	-0.787353	-0.30012	Welch Two Sample t-test	two.sided	0.000117043	Significant
VSIG10	OID31400	Q8N0Z9	Oncology_II	0.549292	0.0746567	0.623949	-4.44841	3.05412e-05	72.6828	-0.795407	-0.303177	Welch Two Sample t-test	two.sided	0.000117043	Significant
ROBO2	OID21007	Q9HCK4	Neurology	0.339301	0.175017	0.514318	-4.45614	3.05577e-05	70.7946	-0.491132	-0.18747	Welch Two Sample t-test	two.sided	0.000117043	Significant
PSAP	OID30419	P07602	Cardiometabolic_II	0.308418	0.8405	1.14892	-4.43415	3.29828e-05	71.0248	-0.447106	-0.16973	Welch Two Sample t-test	two.sided	0.000126165	Significant
TBC1D23	OID21286	Q9NUY8	Oncology	0.747329	0.78408	1.53141	-4.48701	3.34417e-05	59.7816	-1.08051	-0.414147	Welch Two Sample t-test	two.sided	0.000127751	Significant
CASP2	OID20555	P42575	Inflammation	0.792174	-1.361	-0.568822	-4.44482	3.37761e-05	67.1512	-1.1479	-0.436452	Welch Two Sample t-test	two.sided	0.000128858	Significant
NAMPT	OID21227	P43490	Oncology	0.746763	-1.37863	-0.631867	-4.43727	3.43009e-05	67.8496	-1.0826	-0.410926	Welch Two Sample t-test	two.sided	0.000130687	Significant
PLTP	OID20238	P55058	Cardiometabolic	0.377993	0.197607	0.5756	-4.44906	3.52629e-05	63.8635	-0.547728	-0.208259	Welch Two Sample t-test	two.sided	0.000134034	Significant
AGR2	OID20896	O95994	Neurology	-0.902347	1.98459	1.08225	4.4077	3.52721e-05	72.9921	0.494338	1.31036	Welch Two Sample t-test	two.sided	0.000134034	Significant
CDSN	OID20667	Q15517	Inflammation	-0.485494	1.1908	0.705302	4.46477	3.54015e-05	60.7982	0.268043	0.702946	Welch Two Sample t-test	two.sided	0.000134349	Significant
SEMA3G	OID30599	Q9NS98	Inflammation_II	0.467448	-0.07057	0.396878	-4.42683	3.54831e-05	68.0726	-0.678154	-0.256742	Welch Two Sample t-test	two.sided	0.000134482	Significant
TNFRSF14	OID20783	Q92956	Inflammation	0.347821	1.11719	1.46501	-4.42643	3.58412e-05	67.5485	-0.50464	-0.191002	Welch Two Sample t-test	two.sided	0.000135661	Significant
IL7R	OID21136	P16871	Neurology	0.591008	0.130243	0.721251	-4.40215	3.67554e-05	71.5424	-0.858668	-0.323347	Welch Two Sample t-test	two.sided	0.000138939	Significant
IDO1	OID30230	P14902	Cardiometabolic_II	0.811301	-0.95303	-0.141729	-4.39996	3.69637e-05	71.697	-1.1789	-0.443703	Welch Two Sample t-test	two.sided	0.000138999	Significant
IDO1	OID30563	P14902	Inflammation_II	0.811301	-0.95303	-0.141729	-4.39996	3.69637e-05	71.697	-1.1789	-0.443703	Welch Two Sample t-test	two.sided	0.000138999	Significant
IDO1	OID31050	P14902	Neurology_II	0.811301	-0.95303	-0.141729	-4.39996	3.69637e-05	71.697	-1.1789	-0.443703	Welch Two Sample t-test	two.sided	0.000138999	Significant
IDO1	OID31474	P14902	Oncology_II	0.811301	-0.95303	-0.141729	-4.39996	3.69637e-05	71.697	-1.1789	-0.443703	Welch Two Sample t-test	two.sided	0.000138999	Significant
ISM1	OID20538	B1AKI9	Inflammation	0.462664	-0.04564	0.417024	-4.39798	3.72219e-05	71.7133	-0.67239	-0.252939	Welch Two Sample t-test	two.sided	0.000139788	Significant
PPM1B	OID30548	O75688	Inflammation_II	0.514048	-0.607383	-0.0933356	-4.39342	3.7434e-05	72.4618	-0.747265	-0.28083	Welch Two Sample t-test	two.sided	0.000140402	Significant
SNX9	OID20135	Q9Y5X1	Cardiometabolic	0.611968	0.791043	1.40301	-4.42458	3.76481e-05	65.0559	-0.888189	-0.335746	Welch Two Sample t-test	two.sided	0.000141022	Significant
PCSK9	OID20235	Q8NBP7	Cardiometabolic	0.487914	-0.313263	0.174651	-4.39922	3.78124e-05	70.3536	-0.709097	-0.266732	Welch Two Sample t-test	two.sided	0.000141454	Significant
RECK	OID30234	O95980	Cardiometabolic_II	0.242893	-0.10656	0.136333	-4.48829	3.79196e-05	54.1362	-0.351385	-0.134401	Welch Two Sample t-test	two.sided	0.000141671	Significant
IL6	OID20101	P05231	Cardiometabolic	1.02835	-0.113268	0.91508	-4.38737	3.81583e-05	72.6585	-1.49552	-0.561176	Welch Two Sample t-test	two.sided	0.000141829	Significant
IL6	OID20563	P05231	Inflammation	1.02835	-0.113268	0.91508	-4.38737	3.81583e-05	72.6585	-1.49552	-0.561176	Welch Two Sample t-test	two.sided	0.000141829	Significant
IL6	OID20911	P05231	Neurology	1.02835	-0.113268	0.91508	-4.38737	3.81583e-05	72.6585	-1.49552	-0.561176	Welch Two Sample t-test	two.sided	0.000141829	Significant
IL6	OID21276	P05231	Oncology	1.02835	-0.113268	0.91508	-4.38737	3.81583e-05	72.6585	-1.49552	-0.561176	Welch Two Sample t-test	two.sided	0.000141829	Significant
TEX101	OID30971	Q9BY14	Neurology_II	-0.885728	0.81269	-0.0730378	4.39117	3.89695e-05	70.2799	0.483465	1.28799	Welch Two Sample t-test	two.sided	0.000144658	Significant
RPL14	OID30284	P50914	Cardiometabolic_II	0.557372	-0.60195	-0.0445778	-4.3923	3.90309e-05	69.9074	-0.810467	-0.304277	Welch Two Sample t-test	two.sided	0.0001447	Significant
DPT	OID20278	Q07507	Cardiometabolic	0.322271	-0.07086	0.251411	-4.39222	3.94398e-05	69.2468	-0.468637	-0.175905	Welch Two Sample t-test	two.sided	0.000146028	Significant
SLC39A14	OID20852	Q15043	Neurology	0.53741	0.630063	1.16747	-4.39445	3.97678e-05	68.2091	-0.781428	-0.293392	Welch Two Sample t-test	two.sided	0.000147054	Significant
TRIM5	OID20526	Q9C035	Inflammation	0.676102	0.68478	1.36088	-4.37652	4.01347e-05	71.876	-0.98407	-0.368135	Welch Two Sample t-test	two.sided	0.000148221	Significant
C1QA	OID20654	P02745	Inflammation	0.293484	0.12318	0.416664	-4.37568	4.06632e-05	71.1794	-0.427216	-0.159753	Welch Two Sample t-test	two.sided	0.000149981	Significant
SUSD4	OID31398	Q5VX71	Oncology_II	0.62794	0.23958	0.86752	-4.39798	4.09318e-05	65.6874	-0.913033	-0.342847	Welch Two Sample t-test	two.sided	0.000150779	Significant
DMP1	OID30213	Q13316	Cardiometabolic_II	-0.80589	1.51021	0.70432	4.36484	4.14175e-05	72.6398	0.437887	1.17389	Welch Two Sample t-test	two.sided	0.000152374	Significant
CEND1	OID30821	Q8N111	Neurology_II	0.567926	0.0125633	0.580489	-4.3681	4.24377e-05	70.1345	-0.827227	-0.308624	Welch Two Sample t-test	two.sided	0.000155929	Significant
DRG2	OID21335	P55039	Oncology	0.386688	0.14921	0.535898	-4.40634	4.32933e-05	60.9749	-0.56217	-0.211205	Welch Two Sample t-test	two.sided	0.00015887	Significant
CLEC14A	OID21090	Q86T13	Neurology	0.376626	0.160237	0.536862	-4.36563	4.34424e-05	69.1671	-0.548723	-0.204528	Welch Two Sample t-test	two.sided	0.000159215	Significant
HNRNPUL1	OID31037	Q9BUJ2	Neurology_II	0.660816	0.99588	1.6567	-4.38113	4.37108e-05	65.3426	-0.962019	-0.359612	Welch Two Sample t-test	two.sided	0.000159996	Significant
APPL2	OID30590	Q8NEU8	Inflammation_II	0.675517	-0.0282833	0.647233	-4.354	4.38801e-05	71.3225	-0.98485	-0.366183	Welch Two Sample t-test	two.sided	0.000160412	Significant
GIMAP7	OID30639	Q8NHV1	Inflammation_II	0.307353	0.331433	0.638787	-4.3541	4.42176e-05	70.7632	-0.448113	-0.166594	Welch Two Sample t-test	two.sided	0.000161442	Significant
ATOX1	OID21476	O00244	Oncology	0.670418	0.46528	1.1357	-4.3346	4.60381e-05	72.8976	-0.978675	-0.36216	Welch Two Sample t-test	two.sided	0.000167876	Significant
CALCOCO2	OID30249	Q13137	Cardiometabolic_II	0.66618	0.994127	1.66031	-4.33793	4.75169e-05	69.8066	-0.972482	-0.359878	Welch Two Sample t-test	two.sided	0.00017305	Significant
KITLG	OID20196	P21583	Cardiometabolic	-0.539476	0.405347	-0.134129	4.33288	4.7608e-05	70.9283	0.291211	0.787741	Welch Two Sample t-test	two.sided	0.000173164	Significant
SNAP25	OID30811	P60880	Neurology_II	0.425794	0.08707	0.512864	-4.33176	4.78614e-05	70.837	-0.621799	-0.22979	Welch Two Sample t-test	two.sided	0.000173866	Significant
NME3	OID20789	Q13232	Inflammation	0.260764	0.226	0.486764	-4.39311	4.90517e-05	57.0991	-0.379621	-0.141907	Welch Two Sample t-test	two.sided	0.000177966	Significant
CSTB	OID20294	P04080	Cardiometabolic	0.462588	-0.0391567	0.423431	-4.31389	4.95844e-05	72.9317	-0.676304	-0.248871	Welch Two Sample t-test	two.sided	0.000179673	Significant
ATRN	OID30735	O75882-2	Inflammation_II	0.258271	0.171353	0.429624	-4.30988	5.09125e-05	72.0423	-0.377729	-0.138813	Welch Two Sample t-test	two.sided	0.000184056	Significant
DLG4	OID31071	P78352	Neurology_II	0.682552	0.191857	0.874409	-4.41544	5.09214e-05	52.2283	-0.992714	-0.372391	Welch Two Sample t-test	two.sided	0.000184056	Significant
CRADD	OID20923	P78560	Neurology	0.720269	0.660787	1.38106	-4.31052	5.14162e-05	71.1576	-1.05344	-0.387103	Welch Two Sample t-test	two.sided	0.000185613	Significant
SERPINB6	OID21023	P35237	Neurology	0.261712	0.386417	0.648129	-4.30393	5.15751e-05	72.6684	-0.382911	-0.140513	Welch Two Sample t-test	two.sided	0.000185954	Significant
PPL	OID30564	O60437	Inflammation_II	0.481627	0.396753	0.87838	-4.3433	5.18521e-05	63.1601	-0.703211	-0.260042	Welch Two Sample t-test	two.sided	0.000186719	Significant
VAV3	OID30795	Q9UKW4	Neurology_II	1.09904	1.32267	2.42171	-4.30241	5.2358e-05	71.9535	-1.60827	-0.589808	Welch Two Sample t-test	two.sided	0.000188306	Significant
OGFR	OID21360	Q9NZT2	Oncology	0.365042	0.95568	1.32072	-4.33547	5.25643e-05	63.9626	-0.533251	-0.196833	Welch Two Sample t-test	two.sided	0.000188813	Significant
WARS	OID21084	P23381	Neurology	0.463743	0.68381	1.14755	-4.29839	5.287e-05	72.3019	-0.678798	-0.248689	Welch Two Sample t-test	two.sided	0.000189675	Significant
SYAP1	OID30636	Q96A49	Inflammation_II	0.310854	-0.0488833	0.261971	-4.30333	5.29484e-05	70.8969	-0.454892	-0.166817	Welch Two Sample t-test	two.sided	0.000189721	Significant
NPY	OID21388	P01303	Oncology	-0.593979	0.592017	-0.00196222	4.30968	5.41602e-05	67.7741	0.318938	0.86902	Welch Two Sample t-test	two.sided	0.000193822	Significant
LGALS1	OID20154	P09382	Cardiometabolic	0.383527	-0.02604	0.357487	-4.28802	5.4385e-05	72.9813	-0.561784	-0.205269	Welch Two Sample t-test	two.sided	0.000194386	Significant
TMEM132A	OID30287	Q24JP5	Cardiometabolic_II	0.910033	-1.96125	-1.05121	-4.30636	5.45604e-05	68.0674	-1.33171	-0.488353	Welch Two Sample t-test	two.sided	0.000194772	Significant
DDX58	OID21226	O95786	Oncology	0.773416	-0.103527	0.669889	-4.28976	5.46501e-05	72.1408	-1.13281	-0.414019	Welch Two Sample t-test	two.sided	0.000194851	Significant
PDIA5	OID31209	Q14554	Oncology_II	-0.9382	1.66929	0.731093	4.29288	5.54136e-05	70.3108	0.502353	1.37405	Welch Two Sample t-test	two.sided	0.00019733	Significant
TBC1D5	OID20521	Q92609	Inflammation	0.626244	0.852733	1.47898	-4.27968	5.75153e-05	71.0233	-0.918016	-0.334473	Welch Two Sample t-test	two.sided	0.000204562	Significant
ATRAID	OID31451	Q6UW56	Oncology_II	0.341799	0.38067	0.722469	-4.29986	5.86897e-05	64.8492	-0.50056	-0.183038	Welch Two Sample t-test	two.sided	0.000208482	Significant
DOK1	OID31111	Q99704	Neurology_II	0.673877	-0.58049	0.0933867	-4.26705	5.87944e-05	72.7684	-0.988639	-0.359114	Welch Two Sample t-test	two.sided	0.000208598	Significant
ART3	OID20346	Q13508	Cardiometabolic	-0.359277	0.60817	0.248893	4.26685	5.97844e-05	71.549	0.191405	0.527148	Welch Two Sample t-test	two.sided	0.00021185	Significant
HS6ST2	OID30481	Q96MM7	Inflammation_II	-0.424727	0.89792	0.473193	4.26877	6.01533e-05	70.5851	0.226317	0.623137	Welch Two Sample t-test	two.sided	0.000212895	Significant
MYBPC1	OID30296	Q00872	Cardiometabolic_II	1.21083	-1.38727	-0.176442	-4.26004	6.07512e-05	72.1769	-1.7774	-0.644251	Welch Two Sample t-test	two.sided	0.000214541	Significant
HS3ST3B1	OID21303	Q9Y662	Oncology	-0.3518	1.45035	1.09855	4.26199	6.07669e-05	71.6283	0.187238	0.516362	Welch Two Sample t-test	two.sided	0.000214541	Significant
B2M	OID30725	P61769	Inflammation_II	0.388152	0.32477	0.712922	-4.32135	6.09691e-05	58.5096	-0.567917	-0.208388	Welch Two Sample t-test	two.sided	0.000214858	Significant
BIN2	OID21067	Q9UBW5	Neurology	0.557051	0.239453	0.796504	-4.30582	6.10054e-05	61.3468	-0.815716	-0.298386	Welch Two Sample t-test	two.sided	0.000214858	Significant
CD300E	OID21418	Q496F6	Oncology	0.514606	0.386157	0.900762	-4.27327	6.13337e-05	68.0777	-0.754904	-0.274307	Welch Two Sample t-test	two.sided	0.000215751	Significant
CLEC11A	OID21112	Q9Y240	Neurology	0.529968	0.67429	1.20426	-4.25241	6.2413e-05	72.1963	-0.778397	-0.281539	Welch Two Sample t-test	two.sided	0.000219281	Significant
PILRB	OID20197	Q9UKJ0	Cardiometabolic	0.539578	0.574967	1.11454	-4.24791	6.31417e-05	72.5413	-0.792759	-0.286397	Welch Two Sample t-test	two.sided	0.000221571	Significant
CASP3	OID20305	P42574	Cardiometabolic	0.47941	-0.0266233	0.452787	-4.26706	6.41543e-05	66.521	-0.703694	-0.255126	Welch Two Sample t-test	two.sided	0.000224851	Significant
SHD	OID30098	Q96IW2	Cardiometabolic_II	1.07891	0.136743	1.21565	-4.24821	6.60646e-05	69.0776	-1.58555	-0.572267	Welch Two Sample t-test	two.sided	0.000231266	Significant
FCER2	OID21133	P06734	Neurology	0.615019	0.152077	0.767096	-4.23568	6.87706e-05	69.376	-0.904656	-0.325382	Welch Two Sample t-test	two.sided	0.000240169	Significant
ACP5	OID20314	P13686	Cardiometabolic	0.37745	0.438283	0.815733	-4.22499	6.87742e-05	72.2473	-0.555531	-0.199369	Welch Two Sample t-test	two.sided	0.000240169	Significant
BTN2A1	OID20713	Q7KYR7	Inflammation	0.30788	0.297487	0.605367	-4.2439	6.96676e-05	66.4432	-0.452706	-0.163054	Welch Two Sample t-test	two.sided	0.000242995	Significant
COMT	OID20086	P21964	Cardiometabolic	0.665187	0.723413	1.3886	-4.21771	7.02188e-05	72.653	-0.979533	-0.35084	Welch Two Sample t-test	two.sided	0.000244622	Significant
THBD	OID20231	P07204	Cardiometabolic	0.344847	0.460227	0.805073	-4.21438	7.29026e-05	70.6415	-0.508018	-0.181675	Welch Two Sample t-test	two.sided	0.000253666	Significant
DNAJB6	OID30613	O75190	Inflammation_II	0.87071	1.26677	2.13748	-4.20418	7.69339e-05	69.2928	-1.28384	-0.457577	Welch Two Sample t-test	two.sided	0.000267371	Significant
SNX15	OID30644	Q9NRS6	Inflammation_II	0.507704	0.343853	0.851558	-4.18107	7.96516e-05	72.9836	-0.749713	-0.265695	Welch Two Sample t-test	two.sided	0.000276483	Significant
CLEC7A	OID20636	Q9BXN2	Inflammation	0.480642	0.108187	0.588829	-4.18649	8.12131e-05	69.9062	-0.709625	-0.25166	Welch Two Sample t-test	two.sided	0.000281565	Significant
PLCB2	OID31155	Q00722	Neurology_II	0.612198	-0.72916	-0.116962	-4.17316	8.19626e-05	72.9363	-0.904572	-0.319823	Welch Two Sample t-test	two.sided	0.000283823	Significant
ENTPD5	OID20104	O75356	Cardiometabolic	0.262379	-0.230823	0.0315556	-4.18121	8.35712e-05	69.1377	-0.387561	-0.137197	Welch Two Sample t-test	two.sided	0.000288892	Significant
SCGN	OID20457	O76038	Inflammation	-0.465573	0.469007	0.00343333	4.1882	8.36266e-05	67.287	0.243708	0.687438	Welch Two Sample t-test	two.sided	0.000288892	Significant
CDH5	OID20243	P33151	Cardiometabolic	0.325153	0.42706	0.752213	-4.20544	8.64873e-05	61.163	-0.479751	-0.170556	Welch Two Sample t-test	two.sided	0.000298417	Significant
AAMDC	OID30236	Q9H7C9	Cardiometabolic_II	0.334693	-0.14058	0.194113	-4.18745	8.73112e-05	64.4845	-0.494344	-0.175042	Welch Two Sample t-test	two.sided	0.000300901	Significant
FSHB	OID30233	P01225	Cardiometabolic_II	0.594571	-0.65278	-0.0582089	-4.2735	8.82368e-05	49.0824	-0.874151	-0.314991	Welch Two Sample t-test	two.sided	0.000303651	Significant
TAFA5	OID21321	Q7Z5A7	Oncology	-0.444044	1.20263	0.758589	4.16116	8.83197e-05	70.3045	0.231231	0.656858	Welch Two Sample t-test	two.sided	0.000303651	Significant
CLC	OID20126	Q05315	Cardiometabolic	0.722576	-0.54982	0.172756	-4.14956	8.91223e-05	72.9111	-1.06963	-0.375521	Welch Two Sample t-test	two.sided	0.000306047	Significant
NRCAM	OID20229	Q92823	Cardiometabolic	0.363841	0.273177	0.637018	-4.14912	8.96682e-05	72.5254	-0.538629	-0.189053	Welch Two Sample t-test	two.sided	0.000307556	Significant
GGACT	OID30290	Q9BVM4	Cardiometabolic_II	0.695838	0.570047	1.26588	-4.15986	8.98773e-05	69.2932	-1.02952	-0.36216	Welch Two Sample t-test	two.sided	0.000307907	Significant
CEACAM6	OID30362	P40199	Cardiometabolic_II	0.425227	0.325193	0.75042	-4.15765	9.33031e-05	67.0632	-0.629366	-0.221087	Welch Two Sample t-test	two.sided	0.000319265	Significant
CSF3R	OID30527	Q99062	Inflammation_II	0.313812	0.334597	0.648409	-4.14387	9.36202e-05	70.4922	-0.464831	-0.162793	Welch Two Sample t-test	two.sided	0.000319971	Significant
GRHPR	OID30289	Q9UBQ7	Cardiometabolic_II	0.8927	1.35003	2.24273	-4.15598	9.44923e-05	66.5647	-1.32149	-0.463908	Welch Two Sample t-test	two.sided	0.00032257	Significant
IGDCC4	OID30402	Q8TDY8	Cardiometabolic_II	-0.334586	0.282977	-0.0516089	4.12875	9.61598e-05	72.6819	0.173065	0.496106	Welch Two Sample t-test	two.sided	0.000327874	Significant
CD300LG	OID21130	Q6UXG3	Neurology	0.40046	0.136107	0.536567	-4.14736	9.67534e-05	67.0226	-0.593189	-0.207731	Welch Two Sample t-test	two.sided	0.000329509	Significant
CTSL	OID20228	P07711	Cardiometabolic	0.382079	0.229297	0.611376	-4.12231	9.80668e-05	72.9448	-0.566804	-0.197354	Welch Two Sample t-test	two.sided	0.000333249	Significant
FABP6	OID20076	P51161	Cardiometabolic	-0.682021	1.04015	0.358129	4.16285	9.80822e-05	62.4099	0.354562	1.00948	Welch Two Sample t-test	two.sided	0.000333249	Significant
CNTNAP2	OID20556	Q9UHC6	Inflammation	0.456583	0.353157	0.80974	-4.11729	9.97701e-05	72.9818	-0.677596	-0.235571	Welch Two Sample t-test	two.sided	0.000338585	Significant
TGFA	OID20600	P01135	Inflammation	0.536901	1.15542	1.69232	-4.11647	0.000100166	72.8882	-0.79685	-0.276952	Welch Two Sample t-test	two.sided	0.000339531	Significant
OGA	OID31465	O60502	Oncology_II	0.559788	0.760743	1.32053	-4.11315	0.000101484	72.7664	-0.831044	-0.288532	Welch Two Sample t-test	two.sided	0.000343593	Significant
SCGB1A1	OID20688	P11684	Inflammation	-0.438541	0.768743	0.330202	4.15095	0.000101807	62.6348	0.227396	0.649687	Welch Two Sample t-test	two.sided	0.000344188	Significant
ST3GAL1	OID21322	Q11201	Oncology	0.572167	0.35876	0.930927	-4.11867	0.000101898	70.7764	-0.849181	-0.295152	Welch Two Sample t-test	two.sided	0.000344188	Significant
CALCOCO1	OID21387	Q9P1Z2	Oncology	0.70111	1.31809	2.0192	-4.09064	0.000110609	72.1325	-1.04277	-0.359454	Welch Two Sample t-test	two.sided	0.000373176	Significant
ADAMTS16	OID20089	Q8TE57	Cardiometabolic	0.4686	0.249947	0.718547	-4.15504	0.000111243	56.5142	-0.694477	-0.242723	Welch Two Sample t-test	two.sided	0.000374794	Significant
NAA10	OID30188	P41227	Cardiometabolic_II	0.793149	1.03506	1.82821	-4.12022	0.000111348	63.6809	-1.17775	-0.408545	Welch Two Sample t-test	two.sided	0.000374794	Significant
PPP2R5A	OID31502	Q15172	Oncology_II	1.06592	0.344793	1.41071	-4.08241	0.000112993	72.7939	-1.58631	-0.54552	Welch Two Sample t-test	two.sided	0.000379836	Significant
EREG	OID20905	O14944	Neurology	0.849921	2.57308	3.423	-4.08446	0.000113109	72.068	-1.26473	-0.435115	Welch Two Sample t-test	two.sided	0.000379836	Significant
NAPRT	OID31114	Q6XQN6	Neurology_II	0.450354	-0.0759967	0.374358	-4.13803	0.000113334	58.7003	-0.668152	-0.232557	Welch Two Sample t-test	two.sided	0.00038015	Significant
NAGK	OID30271	Q9UJ70	Cardiometabolic_II	0.573376	0.21884	0.792216	-4.07959	0.000114035	72.8542	-0.853495	-0.293256	Welch Two Sample t-test	two.sided	0.000382057	Significant
SULT2A1	OID20508	Q06520	Inflammation	0.875113	-0.41058	0.464533	-4.07286	0.000116572	72.9928	-1.30334	-0.446888	Welch Two Sample t-test	two.sided	0.000390106	Significant
GSTA1	OID20166	P08263	Cardiometabolic	1.16212	-0.21007	0.952049	-4.07111	0.000117347	72.9468	-1.73104	-0.593201	Welch Two Sample t-test	two.sided	0.000392244	Significant
SARG	OID30331	Q9BW04	Cardiometabolic_II	0.619003	-0.982037	-0.363033	-4.07599	0.000118827	70.3581	-0.921863	-0.316144	Welch Two Sample t-test	two.sided	0.000396731	Significant
CDKN1A	OID21319	P38936	Oncology	0.637232	0.148283	0.785516	-4.11178	0.00011898	61.1758	-0.94711	-0.327354	Welch Two Sample t-test	two.sided	0.000396784	Significant
PARP1	OID20500	P09874	Inflammation	0.301358	-0.638147	-0.336789	-4.06972	0.000120102	71.3149	-0.448996	-0.15372	Welch Two Sample t-test	two.sided	0.000400064	Significant
PADI4	OID20832	Q9UM07	Neurology	0.91287	0.806077	1.71895	-4.06248	0.000120979	72.9161	-1.36072	-0.46502	Welch Two Sample t-test	two.sided	0.000402522	Significant
SCRIB	OID30225	Q14160	Cardiometabolic_II	0.748364	0.43061	1.17897	-4.06566	0.000122937	70.5182	-1.11543	-0.381296	Welch Two Sample t-test	two.sided	0.000407157	Significant
SCRIB	OID30558	Q14160	Inflammation_II	0.748364	0.43061	1.17897	-4.06566	0.000122937	70.5182	-1.11543	-0.381296	Welch Two Sample t-test	two.sided	0.000407157	Significant
SCRIB	OID31046	Q14160	Neurology_II	0.748364	0.43061	1.17897	-4.06566	0.000122937	70.5182	-1.11543	-0.381296	Welch Two Sample t-test	two.sided	0.000407157	Significant
SCRIB	OID31455	Q14160	Oncology_II	0.748364	0.43061	1.17897	-4.06566	0.000122937	70.5182	-1.11543	-0.381296	Welch Two Sample t-test	two.sided	0.000407157	Significant
ARHGEF5	OID30871	Q12774	Neurology_II	0.684997	0.218243	0.90324	-4.06642	0.000125017	68.8877	-1.02106	-0.348934	Welch Two Sample t-test	two.sided	0.000413574	Significant
CXCL5	OID20207	P42830	Cardiometabolic	0.988258	3.05681	4.04507	-4.06876	0.000126751	67.132	-1.47305	-0.503466	Welch Two Sample t-test	two.sided	0.000418829	Significant
ANXA4	OID20123	P09525	Cardiometabolic	0.312299	-0.226397	0.0859022	-4.04885	0.000126951	72.854	-0.466029	-0.158569	Welch Two Sample t-test	two.sided	0.000419012	Significant
CEACAM8	OID20102	P31997	Cardiometabolic	0.723926	1.28698	2.01091	-4.05922	0.000127266	69.4739	-1.07966	-0.368188	Welch Two Sample t-test	two.sided	0.000419572	Significant
SIGLEC9	OID21390	Q9Y336	Oncology	0.346341	0.220877	0.567218	-4.04641	0.000127981	72.8954	-0.51693	-0.175752	Welch Two Sample t-test	two.sided	0.000421446	Significant
GTPBP2	OID30946	Q9BX10	Neurology_II	0.834419	1.1513	1.98572	-4.09093	0.000128764	60.6259	-1.24233	-0.426509	Welch Two Sample t-test	two.sided	0.000423544	Significant
CCL22	OID20765	O00626	Inflammation	0.491627	0.27858	0.770207	-4.04992	0.00012908	71.0249	-0.733673	-0.24958	Welch Two Sample t-test	two.sided	0.000424098	Significant
CEACAM19	OID31443	Q7Z692	Oncology_II	-0.439327	0.284853	-0.154473	4.04437	0.000129547	72.43	0.222805	0.655848	Welch Two Sample t-test	two.sided	0.000425151	Significant
MUC16	OID21378	Q8WXI7	Oncology	0.90767	-0.391377	0.516293	-4.05568	0.000130394	68.4721	-1.3542	-0.461135	Welch Two Sample t-test	two.sided	0.000427445	Significant
SUMF2	OID21032	Q8NBJ7	Neurology	0.416042	0.685433	1.10148	-4.05871	0.000131635	66.8719	-0.620652	-0.211432	Welch Two Sample t-test	two.sided	0.000431024	Significant
TPK1	OID30338	Q9H3S4	Cardiometabolic_II	0.32452	0.13978	0.4643	-4.03473	0.000133145	72.9962	-0.48482	-0.16422	Welch Two Sample t-test	two.sided	0.00043473	Significant
GPC1	OID21438	P35052	Oncology	0.29115	0.16257	0.45372	-4.0349	0.00013318	72.9155	-0.434963	-0.147337	Welch Two Sample t-test	two.sided	0.00043473	Significant
BACH1	OID20505	O14867	Inflammation	0.577386	0.851763	1.42915	-4.05603	0.000133219	66.6569	-0.861549	-0.293222	Welch Two Sample t-test	two.sided	0.00043473	Significant
CCL13	OID20655	Q99616	Inflammation	0.544167	1.70673	2.2509	-4.03557	0.00013699	70.1641	-0.813091	-0.275243	Welch Two Sample t-test	two.sided	0.000446532	Significant
PPP1R12A	OID21475	O14974	Oncology	0.594498	0.154933	0.749431	-4.02477	0.000137924	72.9365	-0.888888	-0.300108	Welch Two Sample t-test	two.sided	0.00044907	Significant
HSD17B14	OID31098	Q9BPX1	Neurology_II	0.857736	0.789547	1.64728	-4.04174	0.000141233	65.9127	-1.28146	-0.434015	Welch Two Sample t-test	two.sided	0.000459326	Significant
STAM	OID31425	Q92783	Oncology_II	0.725182	0.827967	1.55315	-4.06627	0.000141943	59.6927	-1.08195	-0.36841	Welch Two Sample t-test	two.sided	0.000461114	Significant
DCTD	OID30657	P32321	Inflammation_II	0.439616	0.11176	0.551376	-4.02663	0.0001422	69.6011	-0.657384	-0.221847	Welch Two Sample t-test	two.sided	0.000461431	Significant
FKBPL	OID31499	Q9UIM3	Oncology_II	0.490456	0.22722	0.717676	-4.01755	0.000144146	71.1697	-0.733863	-0.247049	Welch Two Sample t-test	two.sided	0.00046722	Significant
CD59	OID20339	P13987	Cardiometabolic	0.275329	0.37478	0.650109	-4.05317	0.000144428	61.4596	-0.411141	-0.139517	Welch Two Sample t-test	two.sided	0.000467609	Significant
B4GAT1	OID21127	O43505	Neurology	0.25002	0.2422	0.49222	-4.02134	0.000144699	69.6703	-0.374031	-0.126009	Welch Two Sample t-test	two.sided	0.000467964	Significant
MMP8	OID21019	P22894	Neurology	0.835564	2.01276	2.84832	-4.01836	0.00014736	68.9793	-1.25039	-0.42074	Welch Two Sample t-test	two.sided	0.000476035	Significant
NFATC1	OID20545	O95644	Inflammation	0.536961	0.591277	1.12824	-4.00489	0.000148112	72.7141	-0.804193	-0.26973	Welch Two Sample t-test	two.sided	0.000477931	Significant
ARHGAP45	OID30653	Q92619	Inflammation_II	0.347751	0.124493	0.472244	-4.00813	0.000148993	71.1176	-0.520743	-0.174759	Welch Two Sample t-test	two.sided	0.000480238	Significant
DUT	OID31457	P33316	Oncology_II	0.606286	2.81874	3.42503	-4.0052	0.000149255	71.889	-0.908053	-0.304518	Welch Two Sample t-test	two.sided	0.000480526	Significant
PDZD2	OID30151	O15018	Cardiometabolic_II	0.60652	0.569187	1.17571	-4.00267	0.000149416	72.6112	-0.908544	-0.304496	Welch Two Sample t-test	two.sided	0.000480526	Significant
CIT	OID30970	O14578	Neurology_II	0.564706	0.416703	0.981409	-4.00717	0.000150472	70.5258	-0.845733	-0.283678	Welch Two Sample t-test	two.sided	0.000483385	Significant
MZB1	OID20732	Q8WU39	Inflammation	0.607856	-0.345307	0.262549	-3.99683	0.000151853	72.9983	-0.91096	-0.304751	Welch Two Sample t-test	two.sided	0.00048728	Significant
NEFL	OID20871	P07196	Neurology	0.668261	0.44839	1.11665	-3.99619	0.000152216	72.9814	-1.00154	-0.334981	Welch Two Sample t-test	two.sided	0.000487903	Significant
SEPTIN3	OID31025	Q9UH03	Neurology_II	0.90942	-0.2942	0.61522	-4.03042	0.00015493	61.9046	-1.36048	-0.45836	Welch Two Sample t-test	two.sided	0.000496052	Significant
CASP1	OID20854	P29466	Neurology	0.693493	-1.62191	-0.928413	-3.99797	0.00015669	69.7329	-1.03947	-0.347512	Welch Two Sample t-test	two.sided	0.000501129	Significant
PRKG1	OID30621	Q13976	Inflammation_II	1.04201	0.605	1.64701	-3.99687	0.000157078	69.8491	-1.56199	-0.522027	Welch Two Sample t-test	two.sided	0.000501816	Significant
BNIP2	OID30292	Q12982	Cardiometabolic_II	0.512883	0.185577	0.69846	-3.98724	0.000160104	71.1206	-0.769359	-0.256408	Welch Two Sample t-test	two.sided	0.000510918	Significant
TP53I3	OID30632	Q53FA7	Inflammation_II	0.50347	0.02177	0.52524	-3.98708	0.00016069	70.8339	-0.755266	-0.251674	Welch Two Sample t-test	two.sided	0.000512223	Significant
CD209	OID20262	Q9NNX6	Cardiometabolic	0.447354	-0.07219	0.375164	-4.00046	0.000163616	65.3881	-0.670661	-0.224048	Welch Two Sample t-test	two.sided	0.000520974	Significant
EPHB4	OID20242	P54760	Cardiometabolic	0.355492	0.206697	0.562189	-4.008	0.000165195	62.7174	-0.532752	-0.178232	Welch Two Sample t-test	two.sided	0.000525422	Significant
RNF5	OID30218	Q99942	Cardiometabolic_II	0.653346	0.26333	0.916676	-3.97649	0.000165967	71.2141	-0.980937	-0.325754	Welch Two Sample t-test	two.sided	0.000527297	Significant
TNFRSF8	OID21049	P28908	Neurology	0.552813	0.511007	1.06382	-3.97734	0.000169648	68.9486	-0.830096	-0.275531	Welch Two Sample t-test	two.sided	0.000538399	Significant
TCOF1	OID30316	Q13428	Cardiometabolic_II	0.307784	0.214147	0.521931	-3.96731	0.000170526	71.6327	-0.462451	-0.153118	Welch Two Sample t-test	two.sided	0.000540593	Significant
GMFG	OID30340	O60234	Cardiometabolic_II	0.657833	0.591727	1.24956	-3.96471	0.000171816	71.7673	-0.988611	-0.327055	Welch Two Sample t-test	two.sided	0.000544084	Significant
LIF	OID20824	P15018	Neurology	1.04589	-0.104453	0.941436	-4.04746	0.000173431	51.7603	-1.56448	-0.527302	Welch Two Sample t-test	two.sided	0.000548596	Significant
CRTAC1	OID20279	Q9NQ79	Cardiometabolic	0.315231	0.43052	0.745751	-3.97143	0.000174471	68.2547	-0.47361	-0.156852	Welch Two Sample t-test	two.sided	0.000551281	Significant
TACC3	OID21285	Q9Y6A5	Oncology	0.758977	0.287797	1.04677	-3.97035	0.000175211	68.208	-1.14041	-0.377541	Welch Two Sample t-test	two.sided	0.000553014	Significant
COL15A1	OID30396	P39059	Cardiometabolic_II	-0.235596	0.319467	0.0838711	3.95446	0.000177632	71.9505	0.116829	0.354362	Welch Two Sample t-test	two.sided	0.000560044	Significant
DDAH1	OID21299	O94760	Oncology	0.47899	0.184397	0.663387	-3.96088	0.000183108	67.1757	-0.720356	-0.237624	Welch Two Sample t-test	two.sided	0.000576681	Significant
MAP2K6	OID20552	P52564	Inflammation	0.873013	1.21789	2.09091	-3.94197	0.000185393	71.9577	-1.3145	-0.431524	Welch Two Sample t-test	two.sided	0.00058324	Significant
PPP1R9B	OID20643	Q96SB3	Inflammation	0.706481	0.36041	1.06689	-3.94337	0.00018705	70.6327	-1.06374	-0.349221	Welch Two Sample t-test	two.sided	0.000587812	Significant
CNST	OID20127	Q6PJW8	Cardiometabolic	0.442684	-0.101787	0.340898	-3.94702	0.000192598	66.8663	-0.666558	-0.218811	Welch Two Sample t-test	two.sided	0.000604174	Significant
HYOU1	OID20300	Q9Y4L1	Cardiometabolic	0.255358	0.0112333	0.266591	-3.92836	0.000192675	72.765	-0.384917	-0.125799	Welch Two Sample t-test	two.sided	0.000604174	Significant
CDK5RAP3	OID30985	Q96JB5	Neurology_II	0.596693	0.02134	0.618033	-3.92597	0.000193901	72.9558	-0.899605	-0.293782	Welch Two Sample t-test	two.sided	0.00060736	Significant
PDGFRB	OID20268	P09619	Cardiometabolic	0.399803	0.214997	0.6148	-3.98192	0.000195003	57.299	-0.600837	-0.198769	Welch Two Sample t-test	two.sided	0.00061015	Significant
HSPB6	OID21408	O14558	Oncology	0.447379	0.256263	0.703642	-3.92746	0.000196126	71.3018	-0.674493	-0.220265	Welch Two Sample t-test	two.sided	0.000612998	Significant
IRAG2	OID20085	Q12912	Cardiometabolic	0.556631	0.570187	1.12682	-3.91916	0.000198428	72.9797	-0.839694	-0.273568	Welch Two Sample t-test	two.sided	0.000619525	Significant
PRAP1	OID30391	Q96NZ9	Cardiometabolic_II	0.370741	-0.43625	-0.0655089	-3.92117	0.000199837	71.5714	-0.55924	-0.182243	Welch Two Sample t-test	two.sided	0.000623248	Significant
ICA1	OID20484	Q05084	Inflammation	0.574112	0.249017	0.823129	-3.91529	0.000205697	70.6982	-0.866512	-0.281712	Welch Two Sample t-test	two.sided	0.000640356	Significant
CLEC6A	OID21228	Q6EIG7	Oncology	0.482602	1.14261	1.62521	-3.91296	0.000205765	71.4471	-0.728497	-0.236707	Welch Two Sample t-test	two.sided	0.000640356	Significant
ZHX2	OID31140	Q9Y6X8	Neurology_II	0.344906	0.543677	0.888582	-3.90741	0.000208348	72.0957	-0.520864	-0.168947	Welch Two Sample t-test	two.sided	0.000647695	Significant
CCL27	OID20121	Q9Y4X3	Cardiometabolic	0.507011	0.212493	0.719504	-3.94921	0.000208737	59.9943	-0.763816	-0.250206	Welch Two Sample t-test	two.sided	0.000648207	Significant
STAT2	OID30536	P52630	Inflammation_II	0.619099	0.271403	0.890502	-3.90651	0.000212452	70.4579	-0.935139	-0.303059	Welch Two Sample t-test	two.sided	0.000659036	Significant
LCN15	OID31032	Q6UWW0	Neurology_II	0.570151	-0.0361067	0.534044	-3.9026	0.00021506	70.5633	-0.861488	-0.278814	Welch Two Sample t-test	two.sided	0.000666409	Significant
RBP1	OID30913	P09455	Neurology_II	0.73812	0.01818	0.7563	-3.90548	0.000217662	68.484	-1.11521	-0.361032	Welch Two Sample t-test	two.sided	0.00067375	Significant
PREB	OID20439	Q9HCU5	Inflammation	0.43996	0.38148	0.82144	-3.89248	0.000219298	72.0581	-0.665274	-0.214646	Welch Two Sample t-test	two.sided	0.000678087	Significant
CCL16	OID20334	O15467	Cardiometabolic	0.697537	-0.540617	0.15692	-3.89422	0.000219983	71.1426	-1.05468	-0.340392	Welch Two Sample t-test	two.sided	0.000679476	Significant
TRIM25	OID31482	Q14258	Oncology_II	0.713727	1.77857	2.4923	-3.89174	0.000223512	70.3954	-1.07946	-0.347992	Welch Two Sample t-test	two.sided	0.000689149	Significant
IFNGR2	OID20941	P38484	Neurology	0.584053	-0.366973	0.21708	-3.88923	0.000223592	71.2079	-0.883472	-0.284634	Welch Two Sample t-test	two.sided	0.000689149	Significant
EIF2AK3	OID30060	Q9NZJ5	Cardiometabolic_II	0.654923	0.0317233	0.686647	-3.88785	0.00023023	68.7989	-0.990997	-0.31885	Welch Two Sample t-test	two.sided	0.000708854	Significant
CASC3	OID30921	O15234	Neurology_II	0.346926	-0.06201	0.284916	-3.875	0.000230798	72.9348	-0.52536	-0.168491	Welch Two Sample t-test	two.sided	0.000709846	Significant
TIMP2	OID30318	P16035	Cardiometabolic_II	0.283357	0.529597	0.812953	-3.8973	0.000231796	65.3127	-0.428547	-0.138166	Welch Two Sample t-test	two.sided	0.000712157	Significant
VPS53	OID21281	Q5VIR6	Oncology	0.341642	0.0549	0.396542	-3.88682	0.00023205	68.3834	-0.517021	-0.166263	Welch Two Sample t-test	two.sided	0.00071218	Significant
SERPING1	OID30777	P05155	Inflammation_II	0.227389	-0.190773	0.0366156	-3.86759	0.000236791	72.8873	-0.344567	-0.110211	Welch Two Sample t-test	two.sided	0.000725458	Significant
TREML2	OID21120	Q5T2D2	Neurology	0.281273	0.847353	1.12863	-3.86718	0.000236879	72.9977	-0.426231	-0.136316	Welch Two Sample t-test	two.sided	0.000725458	Significant
FASLG	OID20665	P48023	Inflammation	-0.418991	0.286393	-0.132598	3.87916	0.000237625	68.5788	0.203492	0.634491	Welch Two Sample t-test	two.sided	0.000726971	Significant
BANK1	OID20594	Q8NDB2	Inflammation	0.67616	1.47255	2.14871	-3.86818	0.000238684	71.8342	-1.02463	-0.327687	Welch Two Sample t-test	two.sided	0.000729439	Significant
CDHR5	OID20193	Q9HBB8	Cardiometabolic	0.38916	-0.1131	0.27606	-3.86354	0.000240187	72.8328	-0.589915	-0.188405	Welch Two Sample t-test	two.sided	0.000733257	Significant
OTUD6B	OID31487	Q8N6M0	Oncology_II	0.52917	0.48567	1.01484	-3.88229	0.000243542	65.3751	-0.801357	-0.256983	Welch Two Sample t-test	two.sided	0.000742713	Significant
COX6B1	OID30317	P14854	Cardiometabolic_II	0.343828	0.511043	0.854871	-3.85798	0.0002446	72.906	-0.52145	-0.166206	Welch Two Sample t-test	two.sided	0.000745152	Significant
SAMD9L	OID20536	Q8IVG5	Inflammation	0.731649	0.674513	1.40616	-3.85681	0.000248171	71.7843	-1.10983	-0.353463	Welch Two Sample t-test	two.sided	0.000755235	Significant
TFF2	OID20787	Q03403	Inflammation	0.552269	-0.07394	0.478329	-3.85767	0.000249681	70.8503	-0.837735	-0.266803	Welch Two Sample t-test	two.sided	0.000759031	Significant
BTN3A2	OID20540	P78410	Inflammation	0.389373	1.17477	1.56414	-3.84741	0.000255371	72.1204	-0.591114	-0.187633	Welch Two Sample t-test	two.sided	0.000775496	Significant
NOTCH2	OID30407	Q04721	Cardiometabolic_II	0.243717	0.17529	0.419007	-3.85271	0.000255634	70.1509	-0.369877	-0.117556	Welch Two Sample t-test	two.sided	0.000775496	Significant
DXO	OID31080	O77932	Neurology_II	0.320347	0.59376	0.914107	-3.84168	0.000258354	72.9629	-0.486538	-0.154155	Welch Two Sample t-test	two.sided	0.000782925	Significant
LY6D	OID20708	Q14210	Inflammation	-0.394248	0.531363	0.137116	3.8523	0.000258824	69.0493	0.190086	0.59841	Welch Two Sample t-test	two.sided	0.000783526	Significant
IL17A	OID20469	Q16552	Inflammation	1.03563	0.657107	1.69273	-3.87133	0.000260471	62.7706	-1.57025	-0.501008	Welch Two Sample t-test	two.sided	0.000787687	Significant
HMCN2	OID30592	Q8NDA2	Inflammation_II	0.450213	-1.37346	-0.923247	-3.84688	0.000262355	69.5113	-0.683658	-0.216769	Welch Two Sample t-test	two.sided	0.000792552	Significant
XRCC4	OID20869	Q13426	Neurology	0.461604	0.21386	0.675464	-3.83579	0.000263631	72.9314	-0.701448	-0.221761	Welch Two Sample t-test	two.sided	0.000795576	Significant
ASPSCR1	OID31055	Q9BZE9	Neurology_II	0.456291	0.652487	1.10878	-3.83401	0.000268221	71.7078	-0.693552	-0.21903	Welch Two Sample t-test	two.sided	0.000808584	Significant
PRELP	OID20766	P51888	Inflammation	0.251829	0.173247	0.425076	-3.84404	0.000273888	66.2824	-0.382616	-0.121041	Welch Two Sample t-test	two.sided	0.000824123	Significant
GM2A	OID30413	P17900	Cardiometabolic_II	0.356681	0.214497	0.571178	-3.85392	0.000273949	63.3636	-0.541607	-0.171755	Welch Two Sample t-test	two.sided	0.000824123	Significant
AK2	OID31142	P54819	Neurology_II	0.650796	-0.553413	0.0973822	-3.86988	0.000274232	59.1251	-0.987287	-0.314304	Welch Two Sample t-test	two.sided	0.000824123	Significant
SIRPB1	OID20739	O00241	Inflammation	0.476733	0.239587	0.71632	-3.82462	0.000275721	72.1503	-0.725207	-0.22826	Welch Two Sample t-test	two.sided	0.000827737	Significant
AZU1	OID20309	P20160	Cardiometabolic	0.850266	2.03691	2.88718	-3.82704	0.000277981	70.4102	-1.29333	-0.4072	Welch Two Sample t-test	two.sided	0.000833655	Significant
AHSG	OID30706	P02765	Inflammation_II	0.220134	-0.0829833	0.137151	-3.8176	0.000284797	71.2021	-0.335106	-0.105163	Welch Two Sample t-test	two.sided	0.000853209	Significant
SIGLEC8	OID30261	Q9NYZ4	Cardiometabolic_II	0.536161	0.45351	0.989671	-3.81185	0.000285886	72.9069	-0.816495	-0.255827	Welch Two Sample t-test	two.sided	0.000855585	Significant
PPP1CC	OID31360	P36873	Oncology_II	0.496434	-0.142123	0.354311	-3.86051	0.000289297	57.4589	-0.753893	-0.238976	Welch Two Sample t-test	two.sided	0.000864896	Significant
PIBF1	OID31061	Q8WXW3-4	Neurology_II	0.651506	-0.39547	0.256036	-3.82231	0.000295178	66.0374	-0.991813	-0.311199	Welch Two Sample t-test	two.sided	0.000881566	Significant
WFDC2	OID21505	Q14508	Oncology	0.462928	0.225743	0.688671	-3.85682	0.000302747	55.1572	-0.703455	-0.222401	Welch Two Sample t-test	two.sided	0.000903238	Significant
CNTN2	OID21426	Q02246	Oncology	0.498908	0.05755	0.556458	-3.80213	0.000304311	69.6695	-0.760636	-0.23718	Welch Two Sample t-test	two.sided	0.000906966	Significant
TBCC	OID20942	Q15814	Neurology	0.449893	-0.12496	0.324933	-3.7946	0.000307431	71.2747	-0.686283	-0.213504	Welch Two Sample t-test	two.sided	0.000915321	Significant
CRELD2	OID20751	Q6UXH1	Inflammation	0.40243	0.13561	0.53804	-3.78465	0.000313528	72.8126	-0.614359	-0.190501	Welch Two Sample t-test	two.sided	0.000932511	Significant
EPHA1	OID20677	P21709	Inflammation	0.24736	0.228273	0.475633	-3.78181	0.000316351	72.8786	-0.377721	-0.116999	Welch Two Sample t-test	two.sided	0.00093959	Significant
GIP	OID30288	P09681	Cardiometabolic_II	0.267419	-0.744163	-0.476744	-3.80102	0.000316559	66.094	-0.407883	-0.126955	Welch Two Sample t-test	two.sided	0.00093959	Significant
BLOC1S3	OID31106	Q6QNY0	Neurology_II	0.13624	0.00208	0.13832	-3.77961	0.000320766	72.1366	-0.208094	-0.0643858	Welch Two Sample t-test	two.sided	0.0009511	Significant
QPCT	OID20320	Q16769	Cardiometabolic	0.208417	0.510977	0.719393	-3.77706	0.000321262	72.9401	-0.318391	-0.0984423	Welch Two Sample t-test	two.sided	0.000951595	Significant
ADGRD1	OID30588	Q6QNK2	Inflammation_II	0.425324	0.13654	0.561864	-3.7754	0.000323325	72.8431	-0.649857	-0.200792	Welch Two Sample t-test	two.sided	0.000956724	Significant
GDNF	OID20861	P39905	Neurology	0.569063	0.72535	1.29441	-3.80683	0.000324582	62.1136	-0.867868	-0.270258	Welch Two Sample t-test	two.sided	0.00095946	Significant
CD5L	OID30775	O43866	Inflammation_II	0.436987	0.2269	0.663887	-3.77507	0.000328169	71.2768	-0.667782	-0.206191	Welch Two Sample t-test	two.sided	0.000969071	Significant
ELOA	OID21337	Q14241	Oncology	0.58731	-0.124323	0.462987	-3.7909	0.000330877	65.0693	-0.896713	-0.277907	Welch Two Sample t-test	two.sided	0.000976071	Significant
CXCL9	OID20675	Q07325	Inflammation	0.870882	0.298173	1.16906	-3.78407	0.000333065	66.5981	-1.3303	-0.411461	Welch Two Sample t-test	two.sided	0.000981521	Significant
RNF41	OID21179	Q9H4P4	Oncology	0.498396	1.29294	1.79134	-3.77923	0.000334776	67.6827	-0.761575	-0.235216	Welch Two Sample t-test	two.sided	0.000985558	Significant
RABEPK	OID21163	Q7Z6M1	Oncology	0.442331	0.337833	0.780164	-3.7687	0.000335953	71.0321	-0.676358	-0.208304	Welch Two Sample t-test	two.sided	0.000988016	Significant
TMSB10	OID21118	P63313	Neurology	0.572487	0.08188	0.654367	-3.7635	0.000337273	72.5613	-0.875683	-0.26929	Welch Two Sample t-test	two.sided	0.000990891	Significant
LRRC25	OID21333	Q8N386	Oncology	0.622704	0.226107	0.848811	-3.83809	0.000341844	51.271	-0.948379	-0.297029	Welch Two Sample t-test	two.sided	0.0010033	Significant
LAG3	OID21315	P18627	Oncology	0.493951	0.48262	0.976571	-3.77574	0.000342595	66.5271	-0.755107	-0.232795	Welch Two Sample t-test	two.sided	0.00100448	Significant
IST1	OID31497	P53990	Oncology_II	0.749263	0.188463	0.937727	-3.75735	0.000344393	72.5221	-1.14674	-0.351791	Welch Two Sample t-test	two.sided	0.00100873	Significant
F7	OID20372	P08709	Cardiometabolic	0.323282	0.160427	0.483709	-3.76472	0.000351804	67.5185	-0.494658	-0.151906	Welch Two Sample t-test	two.sided	0.00102939	Significant
STX16	OID21170	O14662	Oncology	0.697542	-1.17579	-0.478244	-3.74566	0.000356662	73	-1.06869	-0.326393	Welch Two Sample t-test	two.sided	0.00104255	Significant
PPM1F	OID30350	P49593	Cardiometabolic_II	0.24981	0.133263	0.383073	-3.80336	0.000358095	55.3964	-0.381417	-0.118203	Welch Two Sample t-test	two.sided	0.00104568	Significant
IGFBP6	OID20413	P24592	Cardiometabolic	-0.317411	0.663453	0.346042	3.74915	0.000361587	70.0847	0.148561	0.486261	Welch Two Sample t-test	two.sided	0.00105481	Significant
CYTL1	OID30374	Q9NRR1	Cardiometabolic_II	-0.327662	0.60728	0.279618	3.75783	0.000367229	65.5001	0.153548	0.501777	Welch Two Sample t-test	two.sided	0.00107019	Significant
GBP4	OID20845	Q96PP9	Neurology	0.374403	0.29851	0.672913	-3.75805	0.000368271	65.1538	-0.573363	-0.175443	Welch Two Sample t-test	two.sided	0.00107214	Significant
OSM	OID20574	P13725	Inflammation	0.657837	1.26395	1.92179	-3.7319	0.000373402	72.9993	-1.00915	-0.306523	Welch Two Sample t-test	two.sided	0.00108599	Significant
IGF2BP3	OID30112	O00425	Cardiometabolic_II	0.502856	0.391847	0.894702	-3.72502	0.000383198	72.6385	-0.771921	-0.23379	Welch Two Sample t-test	two.sided	0.00111336	Significant
NMT1	OID31021	P30419	Neurology_II	0.4145	0.165127	0.579627	-3.74749	0.000391617	62.6257	-0.635557	-0.193443	Welch Two Sample t-test	two.sided	0.00113667	Significant
ULBP2	OID20919	Q9BZM5	Neurology	0.484986	0.516157	1.00114	-3.7363	0.000392723	65.843	-0.744159	-0.225812	Welch Two Sample t-test	two.sided	0.00113874	Significant
CCL3	OID20610	P10147	Inflammation	0.563248	0.45203	1.01528	-3.74217	0.000394918	63.4463	-0.863984	-0.262512	Welch Two Sample t-test	two.sided	0.00114396	Significant
NFATC3	OID20470	Q12968	Inflammation	0.347437	0.50881	0.856247	-3.72321	0.000397925	68.977	-0.533599	-0.161275	Welch Two Sample t-test	two.sided	0.00115068	Significant
LRP11	OID20185	Q86VZ4	Cardiometabolic	0.387238	0.0915933	0.478831	-3.71348	0.000398037	72.6766	-0.595081	-0.179395	Welch Two Sample t-test	two.sided	0.00115068	Significant
BGN	OID21198	P21810	Oncology	0.444368	-5.15716	-4.7128	-3.71309	0.000400868	71.975	-0.682939	-0.205797	Welch Two Sample t-test	two.sided	0.00115771	Significant
CRTAM	OID20914	O95727	Neurology	0.44064	0.16584	0.60648	-3.71021	0.000401527	72.937	-0.67734	-0.20394	Welch Two Sample t-test	two.sided	0.00115845	Significant
KLK3	OID30364	P07288	Cardiometabolic_II	-0.906797	0.962757	0.05596	3.7323	0.000406267	63.8042	0.421401	1.39219	Welch Two Sample t-test	two.sided	0.00117096	Significant
FABP4	OID20245	P15090	Cardiometabolic	0.677736	-0.682733	-0.00499778	-3.71761	0.000408342	68.1694	-1.0415	-0.313969	Welch Two Sample t-test	two.sided	0.00117576	Significant
PDAP1	OID30323	Q13442	Cardiometabolic_II	0.552359	-2.0494	-1.49704	-3.70192	0.00041712	71.6405	-0.849826	-0.254892	Welch Two Sample t-test	two.sided	0.00119984	Significant
IL7	OID20535	P13232	Inflammation	0.540386	2.22134	2.76172	-3.7027	0.000420615	70.3522	-0.831435	-0.249336	Welch Two Sample t-test	two.sided	0.00120869	Significant
CEP170	OID30240	Q5SW79	Cardiometabolic_II	0.73021	1.28228	2.01249	-3.70403	0.000422123	69.4371	-1.12345	-0.336972	Welch Two Sample t-test	two.sided	0.00121182	Significant
CA14	OID21401	Q9ULX7	Oncology	0.649897	0.990083	1.63998	-3.7496	0.000422974	55.7474	-0.997142	-0.302652	Welch Two Sample t-test	two.sided	0.00121306	Significant
SERPINI1	OID30604	Q99574	Inflammation_II	0.274462	0.195653	0.470116	-3.69581	0.000425407	71.7037	-0.422513	-0.126411	Welch Two Sample t-test	two.sided	0.00121882	Significant
GOPC	OID20551	Q9HD26	Inflammation	0.650676	-0.348333	0.302342	-3.70984	0.000431187	65.1342	-1.00094	-0.300408	Welch Two Sample t-test	two.sided	0.00123416	Significant
NELL2	OID20706	Q99435	Inflammation	0.326667	0.0442067	0.370873	-3.68475	0.000436909	72.924	-0.503357	-0.149977	Welch Two Sample t-test	two.sided	0.0012493	Significant
FKBP14	OID31065	Q9NWM8	Neurology_II	0.664202	0.444307	1.10851	-3.74441	0.000443242	53.5699	-1.0199	-0.308501	Welch Two Sample t-test	two.sided	0.00126616	Significant
CGREF1	OID20152	Q99674	Cardiometabolic	0.381394	0.12311	0.504504	-3.68331	0.000446552	70.8225	-0.587869	-0.17492	Welch Two Sample t-test	two.sided	0.00127435	Significant
AKAP12	OID30571	Q02952	Inflammation_II	0.180027	0.06938	0.249407	-3.7203	0.000447961	58.5687	-0.276871	-0.0831828	Welch Two Sample t-test	two.sided	0.00127711	Significant
AOC3	OID20389	Q16853	Cardiometabolic	0.373594	0.225877	0.599471	-3.70671	0.000449204	62.1551	-0.575058	-0.172131	Welch Two Sample t-test	two.sided	0.00127939	Significant
LRIG1	OID21429	Q96JA1	Oncology	0.286247	0.316107	0.602353	-3.67681	0.000450432	72.3878	-0.441428	-0.131066	Welch Two Sample t-test	two.sided	0.00128162	Significant
IDUA	OID21468	P35475	Oncology	0.32457	0.156683	0.481253	-3.68369	0.000455714	68.3272	-0.500376	-0.148764	Welch Two Sample t-test	two.sided	0.00129538	Significant
PMVK	OID20850	Q15126	Neurology	0.946893	0.96826	1.91515	-3.68181	0.000465876	66.5764	-1.46029	-0.433497	Welch Two Sample t-test	two.sided	0.00132296	Significant
LAMP1	OID30416	P11279	Cardiometabolic_II	0.308687	0.408967	0.717653	-3.69233	0.000470055	62.2485	-0.475792	-0.141582	Welch Two Sample t-test	two.sided	0.00133351	Significant
CD86	OID31500	P42081	Oncology_II	0.281328	0.23305	0.514378	-3.66039	0.000475679	72.3259	-0.434528	-0.128127	Welch Two Sample t-test	two.sided	0.00134815	Significant
MAP4K5	OID20899	Q9Y4K4	Neurology	0.613687	-0.57406	0.0396267	-3.65803	0.000476932	72.9861	-0.948042	-0.279332	Welch Two Sample t-test	two.sided	0.00135037	Significant
HS1BP3	OID30243	Q53T59	Cardiometabolic_II	0.518664	-0.842813	-0.324149	-3.65295	0.000484921	72.9998	-0.801641	-0.235688	Welch Two Sample t-test	two.sided	0.00137165	Significant
TNFSF12	OID20624	O43508	Inflammation	-0.296462	1.52709	1.23063	3.65289	0.000485536	72.8612	0.134709	0.458216	Welch Two Sample t-test	two.sided	0.00137204	Significant
PLXDC2	OID31101	Q6UX71	Neurology_II	0.302579	-0.599543	-0.296964	-3.66198	0.000489426	68.2695	-0.467447	-0.137711	Welch Two Sample t-test	two.sided	0.0013795	Significant
DSCAM	OID30993	O60469	Neurology_II	0.366094	0.09001	0.456104	-3.65819	0.000489438	69.7088	-0.565703	-0.166486	Welch Two Sample t-test	two.sided	0.0013795	Significant
KIR2DL3	OID21196	P43628	Oncology	0.66362	0.00440667	0.668027	-3.6898	0.000489609	59.2919	-1.02347	-0.303773	Welch Two Sample t-test	two.sided	0.0013795	Significant
CSPG5	OID30843	O95196	Neurology_II	-0.279186	1.0478	0.768618	3.64581	0.000498671	72.4173	0.126547	0.431824	Welch Two Sample t-test	two.sided	0.00140367	Significant
PVALB	OID21420	P20472	Oncology	0.945044	0.601173	1.54622	-3.64814	0.000503119	70.3463	-1.46166	-0.428433	Welch Two Sample t-test	two.sided	0.00141481	Significant
EPO	OID20522	P01588	Inflammation	0.797586	-0.556157	0.241429	-3.64202	0.000507565	71.745	-1.23417	-0.360999	Welch Two Sample t-test	two.sided	0.00142592	Significant
DKK3	OID20264	Q9UBP4	Cardiometabolic	0.29529	0.189477	0.484767	-3.63753	0.000513949	72.0249	-0.457116	-0.133464	Welch Two Sample t-test	two.sided	0.00144245	Significant
IL1RL1	OID20250	Q01638	Cardiometabolic	0.531551	0.47066	1.00221	-3.63372	0.000516554	72.9935	-0.823093	-0.240009	Welch Two Sample t-test	two.sided	0.00144836	Significant
DNM3	OID31000	Q9UQ16	Neurology_II	0.355342	0.33368	0.689022	-3.65094	0.000521297	65.2611	-0.549707	-0.160977	Welch Two Sample t-test	two.sided	0.00146024	Significant
FOLR1	OID21529	P15328	Oncology	0.307222	-0.000313333	0.306909	-3.64745	0.000525731	65.5587	-0.475412	-0.139032	Welch Two Sample t-test	two.sided	0.00147123	Significant
CEP20	OID21209	Q96NB1	Oncology	0.465624	-0.5842	-0.118576	-3.65277	0.000526661	63.5824	-0.720311	-0.210938	Welch Two Sample t-test	two.sided	0.00147241	Significant
CLU	OID30732	P10909	Inflammation_II	0.258397	-0.391023	-0.132627	-3.62914	0.000534785	70.4658	-0.400385	-0.116408	Welch Two Sample t-test	two.sided	0.00149367	Significant
CRH	OID21257	P06850	Oncology	-0.876396	1.27008	0.393684	3.62162	0.00053968	72.4417	0.394048	1.35874	Welch Two Sample t-test	two.sided	0.00150589	Significant
ELAC1	OID31029	Q9H777	Neurology_II	0.673626	0.529757	1.20338	-3.61922	0.00054183	72.9584	-1.04457	-0.302676	Welch Two Sample t-test	two.sided	0.00151043	Significant
CCL15	OID20328	Q16663	Cardiometabolic	0.551067	-0.067	0.484067	-3.61628	0.00054874	72.5494	-0.854801	-0.247332	Welch Two Sample t-test	two.sided	0.00152822	Significant
VCAN	OID21026	P13611	Neurology	0.315182	0.445347	0.760529	-3.60824	0.00056544	72.0545	-0.489311	-0.141054	Welch Two Sample t-test	two.sided	0.00157321	Significant
SEC31A	OID30269	O94979	Cardiometabolic_II	0.529277	0.116397	0.645673	-3.6449	0.000569111	58.6114	-0.819882	-0.238671	Welch Two Sample t-test	two.sided	0.0015819	Significant
CLIP2	OID20559	Q9UDT6	Inflammation	0.711211	-0.58128	0.129931	-3.62001	0.00057129	66.1515	-1.10345	-0.31897	Welch Two Sample t-test	two.sided	0.00158643	Significant
ADGRB3	OID20974	O60242	Neurology	0.319903	0.513457	0.83336	-3.60405	0.000573333	72.0242	-0.496846	-0.14296	Welch Two Sample t-test	two.sided	0.00159057	Significant
FOS	OID31221	P01100	Oncology_II	0.721808	0.854703	1.57651	-3.63033	0.000579029	61.298	-1.11935	-0.324268	Welch Two Sample t-test	two.sided	0.00160483	Significant
CA6	OID21096	P23280	Neurology	-0.694103	0.639997	-0.0541067	3.61695	0.000582002	65.1845	0.310867	1.07734	Welch Two Sample t-test	two.sided	0.00161153	Significant
LY96	OID20945	Q9Y6Y9	Neurology	0.337306	-0.04705	0.290256	-3.59616	0.000585842	72.5772	-0.524259	-0.150352	Welch Two Sample t-test	two.sided	0.0016206	Significant
FCRL2	OID20639	Q96LA5	Inflammation	0.435816	0.32788	0.763696	-3.61582	0.000586421	64.7539	-0.676548	-0.195083	Welch Two Sample t-test	two.sided	0.00162065	Significant
GIT1	OID30533	Q9Y2X7	Inflammation_II	0.488548	-0.250983	0.237564	-3.60947	0.000587945	66.7467	-0.75873	-0.218366	Welch Two Sample t-test	two.sided	0.00162331	Significant
NT5C3A	OID20553	Q9H0P0	Inflammation	0.707668	0.262377	0.970044	-3.59442	0.000590088	72.3677	-1.10011	-0.315229	Welch Two Sample t-test	two.sided	0.00162767	Significant
CFI	OID30772	P05156	Inflammation_II	0.169717	0.05459	0.224307	-3.59593	0.000593667	70.917	-0.263827	-0.0756068	Welch Two Sample t-test	two.sided	0.00163552	Significant
SLC28A1	OID31220	O00337	Oncology_II	0.518179	-0.11631	0.401869	-3.59147	0.000594065	72.7569	-0.805745	-0.230612	Welch Two Sample t-test	two.sided	0.00163552	Significant
TNIP1	OID31120	Q15025	Neurology_II	0.63179	1.27315	1.90494	-3.59076	0.000595038	72.8485	-0.982467	-0.281113	Welch Two Sample t-test	two.sided	0.00163664	Significant
LYPD8	OID21251	Q6UX82	Oncology	0.57964	-0.222413	0.357227	-3.61101	0.000605846	62.9334	-0.900421	-0.258859	Welch Two Sample t-test	two.sided	0.00166478	Significant
CTSF	OID21500	Q9UBX1	Oncology	0.341312	-0.0334833	0.307829	-3.58253	0.000610617	72.98	-0.531189	-0.151436	Welch Two Sample t-test	two.sided	0.00167629	Significant
CHMP1A	OID20930	Q9HD42	Neurology	0.429428	0.19517	0.624598	-3.58479	0.000627104	68.5388	-0.668434	-0.190421	Welch Two Sample t-test	two.sided	0.00171992	Significant
CDC27	OID21238	P30260	Oncology	0.656037	0.52669	1.18273	-3.57769	0.000627813	71.3386	-1.02163	-0.29044	Welch Two Sample t-test	two.sided	0.00172023	Significant
BRK1	OID20883	Q8WUW1	Neurology	0.329649	-0.100733	0.228916	-3.57201	0.000634727	72.3488	-0.513604	-0.145694	Welch Two Sample t-test	two.sided	0.00173753	Significant
CELA2A	OID30411	P08217	Cardiometabolic_II	0.583094	0.0173433	0.600438	-3.57025	0.000639126	72.1856	-0.908654	-0.257535	Welch Two Sample t-test	two.sided	0.00174699	Significant
NARS1	OID31035	O43776	Neurology_II	0.341976	0.226253	0.568229	-3.56832	0.000639393	72.9931	-0.532978	-0.150973	Welch Two Sample t-test	two.sided	0.00174699	Significant
SIRT1	OID30439	Q96EB6	Inflammation_II	0.347479	0.677183	1.02466	-3.57609	0.000641158	69.2721	-0.541309	-0.153649	Welch Two Sample t-test	two.sided	0.00175016	Significant
SLIT2	OID20862	O94813	Neurology	0.512173	0.563433	1.07561	-3.57109	0.000645826	70.4189	-0.79819	-0.226157	Welch Two Sample t-test	two.sided	0.00176123	Significant
APOC1	OID30749	P02654	Inflammation_II	0.356692	0.17905	0.535742	-3.5701	0.000647659	70.4674	-0.555935	-0.157449	Welch Two Sample t-test	two.sided	0.00176456	Significant
CD93	OID20397	Q9NPY3	Cardiometabolic	0.297463	0.29615	0.593613	-3.56261	0.000651927	72.8681	-0.463875	-0.131051	Welch Two Sample t-test	two.sided	0.00177452	Significant
C8B	OID30719	P07358	Inflammation_II	0.251429	0.128527	0.379956	-3.56396	0.000652628	72.1119	-0.392059	-0.110798	Welch Two Sample t-test	two.sided	0.00177475	Significant
SF3B4	OID21278	Q15427	Oncology	0.695776	-0.77472	-0.0789444	-3.58847	0.000659793	61.5303	-1.08342	-0.308132	Welch Two Sample t-test	two.sided	0.00179255	Significant
VNN2	OID21310	O95498	Oncology	0.570912	1.12099	1.6919	-3.6284	0.000669165	50.0156	-0.886948	-0.254877	Welch Two Sample t-test	two.sided	0.00181631	Significant
CLEC12A	OID30552	Q5QGZ9	Inflammation_II	0.345302	0.550853	0.896156	-3.55485	0.000676565	71.2066	-0.538975	-0.151629	Welch Two Sample t-test	two.sided	0.00183467	Significant
NMI	OID31378	Q13287	Oncology_II	0.499606	0.19969	0.699296	-3.56496	0.000678811	66.6411	-0.77936	-0.219851	Welch Two Sample t-test	two.sided	0.00183903	Significant
PHOSPHO1	OID20922	Q8TCT1	Neurology	0.250458	0.109647	0.360104	-3.54348	0.00069305	72.9723	-0.391326	-0.109589	Welch Two Sample t-test	two.sided	0.00187585	Significant
XCL1	OID21398	P47992	Oncology	0.492159	0.0707033	0.562862	-3.55127	0.000693765	69.3996	-0.768604	-0.215714	Welch Two Sample t-test	two.sided	0.00187602	Significant
CDKN2D	OID21295	P55273	Oncology	0.839321	-0.621677	0.217644	-3.54235	0.000702333	71.6103	-1.31169	-0.366947	Welch Two Sample t-test	two.sided	0.00189741	Significant
SMOC1	OID21461	Q9H4F8	Oncology	0.319727	0.7682	1.08793	-3.53813	0.000716162	70.7922	-0.499921	-0.139533	Welch Two Sample t-test	two.sided	0.00193297	Significant
VPS37A	OID21355	Q8NEZ2	Oncology	0.429376	-0.249713	0.179662	-3.52995	0.000723941	72.9831	-0.6718	-0.186951	Welch Two Sample t-test	two.sided	0.00195214	Significant
RLN2	OID30601	P04090	Inflammation_II	0.474033	-2.86391	-2.38987	-3.52801	0.000733672	71.9623	-0.741883	-0.206183	Welch Two Sample t-test	two.sided	0.00197653	Significant
CEBPA	OID30458	P49715	Inflammation_II	0.326807	0.244273	0.57108	-3.52677	0.000736877	71.9057	-0.511534	-0.142079	Welch Two Sample t-test	two.sided	0.00198332	Significant
TPR	OID30143	P12270	Cardiometabolic_II	0.606673	0.98094	1.58761	-3.53452	0.000744622	67.2085	-0.949253	-0.264093	Welch Two Sample t-test	two.sided	0.0020023	Significant
MYL3	OID30251	P08590	Cardiometabolic_II	0.843543	-0.836843	0.0067	-3.5231	0.00074714	71.6208	-1.32089	-0.3662	Welch Two Sample t-test	two.sided	0.0020072	Significant
IFNAR1	OID31491	P17181	Oncology_II	0.283106	0.0238967	0.307002	-3.61773	0.00076146	44.0523	-0.440813	-0.125398	Welch Two Sample t-test	two.sided	0.00204377	Significant
XIAP	OID30490	P98170	Inflammation_II	0.306212	0.22551	0.531722	-3.5171	0.000768699	70.3329	-0.479841	-0.132583	Welch Two Sample t-test	two.sided	0.00206128	Significant
RAB11FIP3	OID30325	O75154	Cardiometabolic_II	0.549553	-0.104173	0.44538	-3.51917	0.000770628	69.0967	-0.861076	-0.23803	Welch Two Sample t-test	two.sided	0.00206454	Significant
FABP2	OID20200	P12104	Cardiometabolic	-0.631027	0.983533	0.352507	3.51056	0.000778265	71.5341	0.27266	0.989394	Welch Two Sample t-test	two.sided	0.00208307	Significant
SRPK2	OID20502	P78362	Inflammation	0.433517	0.377797	0.811313	-3.50842	0.000779129	72.3646	-0.679817	-0.187217	Welch Two Sample t-test	two.sided	0.00208345	Significant
DPEP2	OID21305	Q9H4A9	Oncology	0.214077	-3.07358	-2.85951	-3.50686	0.000780857	72.7761	-0.335746	-0.0924077	Welch Two Sample t-test	two.sided	0.00208614	Significant
S100G	OID31051	P29377	Neurology_II	-0.571758	0.840487	0.268729	3.51769	0.000783746	67.506	0.247376	0.89614	Welch Two Sample t-test	two.sided	0.00209082	Significant
IL15RA	OID20498	Q13261	Inflammation	0.298631	0.440913	0.739544	-3.50901	0.000784057	71.184	-0.468316	-0.128946	Welch Two Sample t-test	two.sided	0.00209082	Significant
FURIN	OID21514	P09958	Oncology	0.280439	0.155097	0.435536	-3.50388	0.000789955	72.4779	-0.439971	-0.120907	Welch Two Sample t-test	two.sided	0.0021046	Significant
MDGA1	OID20951	Q8NFP4	Neurology	0.654882	0.6868	1.34168	-3.51832	0.000801866	64.4546	-1.02668	-0.283086	Welch Two Sample t-test	two.sided	0.00213437	Significant
PAFAH2	OID31286	Q99487	Oncology_II	0.510119	0.359903	0.870022	-3.49485	0.000810454	72.9724	-0.801024	-0.219214	Welch Two Sample t-test	two.sided	0.00215524	Significant
TFPI	OID20388	P10646	Cardiometabolic	0.308447	0.123867	0.432313	-3.50006	0.000819134	69.0747	-0.48425	-0.132643	Welch Two Sample t-test	two.sided	0.00217632	Significant
TNC	OID20359	P24821	Cardiometabolic	0.468511	0.182667	0.651178	-3.53961	0.000823759	55.0053	-0.733771	-0.203252	Welch Two Sample t-test	two.sided	0.0021866	Significant
SPINK5	OID21148	Q9NQ38	Neurology	-0.33524	0.487253	0.152013	3.49501	0.000825603	70.2088	0.143944	0.526536	Welch Two Sample t-test	two.sided	0.00218948	Significant
ZBTB16	OID21205	Q05516	Oncology	0.492529	0.206813	0.699342	-3.49121	0.000830422	71.1052	-0.773821	-0.211237	Welch Two Sample t-test	two.sided	0.00220024	Significant
KEL	OID20881	P23276	Neurology	0.357767	0.376553	0.73432	-3.49852	0.000831908	67.6661	-0.561846	-0.153687	Welch Two Sample t-test	two.sided	0.00220215	Significant
KLK6	OID21526	Q92876	Oncology	-0.251177	0.42775	0.176573	3.48945	0.000841833	69.9614	0.107612	0.394741	Welch Two Sample t-test	two.sided	0.00222639	Significant
CALCA	OID20983	P01258	Neurology	0.621941	0.30441	0.926351	-3.49404	0.000842886	67.8078	-0.977154	-0.266729	Welch Two Sample t-test	two.sided	0.00222713	Significant
CRYZL1	OID30272	O95825	Cardiometabolic_II	0.480898	0.877873	1.35877	-3.48375	0.000874004	67.3262	-0.756403	-0.205392	Welch Two Sample t-test	two.sided	0.00230724	Significant
PAMR1	OID21153	Q6UXH9	Neurology	0.269592	-0.08207	0.187522	-3.47352	0.000878595	71.0992	-0.424345	-0.114839	Welch Two Sample t-test	two.sided	0.00231725	Significant
SLC51B	OID30107	Q86UW2	Cardiometabolic_II	0.743399	0.461863	1.20526	-3.48486	0.000881545	65.7674	-1.16934	-0.317459	Welch Two Sample t-test	two.sided	0.0023229	Significant
TGFBR2	OID21493	P37173	Oncology	0.316428	0.0209233	0.337351	-3.49939	0.000896923	58.6852	-0.497385	-0.13547	Welch Two Sample t-test	two.sided	0.00236127	Significant
CD6	OID20649	P30203	Inflammation	0.41186	0.101993	0.513853	-3.46681	0.000905797	69.7703	-0.648814	-0.174906	Welch Two Sample t-test	two.sided	0.00238246	Significant
APOA4	OID30733	P06727	Inflammation_II	0.333114	0.150823	0.483938	-3.454	0.000923407	72.973	-0.525326	-0.140902	Welch Two Sample t-test	two.sided	0.00242657	Significant
CPB1	OID20289	P15086	Cardiometabolic	0.584367	-0.0518667	0.5325	-3.45635	0.00094622	68.2854	-0.921716	-0.247017	Welch Two Sample t-test	two.sided	0.00248426	Significant
EFNA4	OID20935	P52798	Neurology	0.31612	0.59206	0.90818	-3.48449	0.00094972	57.5633	-0.497749	-0.134491	Welch Two Sample t-test	two.sided	0.00249118	Significant
SORBS1	OID30978	Q9BX66	Neurology_II	0.432194	-0.11143	0.320764	-3.4876	0.000952518	56.3477	-0.680409	-0.18398	Welch Two Sample t-test	two.sided	0.00249625	Significant
RWDD1	OID21015	Q9H446	Neurology	0.460722	0.10512	0.565842	-3.44604	0.000961416	70.6699	-0.727326	-0.194118	Welch Two Sample t-test	two.sided	0.00251729	Significant
PNLIP	OID30693	P16233	Inflammation_II	0.574017	-0.17713	0.396887	-3.45166	0.000962482	67.9701	-0.905869	-0.242164	Welch Two Sample t-test	two.sided	0.0025178	Significant
AGER	OID20756	Q15109	Inflammation	-0.341873	0.580307	0.238433	3.4406	0.000964162	72.8816	0.143835	0.539912	Welch Two Sample t-test	two.sided	0.00251991	Significant
SIGLEC6	OID21394	O43699	Oncology	0.307907	0.336913	0.64482	-3.44233	0.000967699	71.4605	-0.48624	-0.129574	Welch Two Sample t-test	two.sided	0.00252687	Significant
AXIN1	OID20582	O15169	Inflammation	0.475169	0.41442	0.889589	-3.43956	0.00097166	72.183	-0.750551	-0.199787	Welch Two Sample t-test	two.sided	0.00253492	Significant
NUB1	OID20510	Q9Y5A7	Inflammation	0.458272	-0.897177	-0.438904	-3.44017	0.000998269	67.9182	-0.724098	-0.192446	Welch Two Sample t-test	two.sided	0.00260199	Significant
THY1	OID21050	P04216	Neurology	0.27098	0.23398	0.50496	-3.43014	0.00100019	72.3214	-0.428451	-0.113509	Welch Two Sample t-test	two.sided	0.00260463	Significant
FN1	OID30787	P02751	Inflammation_II	0.27653	0.02225	0.29878	-3.42728	0.00100706	72.6704	-0.437347	-0.115713	Welch Two Sample t-test	two.sided	0.00262016	Significant
BGLAP	OID30389	P02818	Cardiometabolic_II	-0.860713	0.224713	-0.636	3.42543	0.00101526	72.3137	0.35985	1.36158	Welch Two Sample t-test	two.sided	0.00263912	Significant
BCR	OID20558	P11274	Inflammation	0.370867	0.316973	0.68784	-3.41514	0.00104602	72.7412	-0.587309	-0.154425	Welch Two Sample t-test	two.sided	0.00271664	Significant
SNU13	OID30052	P55769	Cardiometabolic_II	0.74462	0.701987	1.44661	-3.41902	0.00105178	69.9812	-1.17899	-0.310254	Welch Two Sample t-test	two.sided	0.00272916	Significant
PALM	OID31515	O75781	Oncology_II	0.307901	-0.165543	0.142358	-3.42124	0.00106655	66.9687	-0.487537	-0.128265	Welch Two Sample t-test	two.sided	0.00276499	Significant
CHRDL1	OID20771	Q9BU40	Inflammation	0.262576	0.18748	0.450056	-3.40436	0.00108612	72.1626	-0.416324	-0.108827	Welch Two Sample t-test	two.sided	0.00281145	Significant
EIF1AX	OID31125	P47813	Neurology_II	0.519149	0.0935933	0.612742	-3.43877	0.00108642	58.1794	-0.821327	-0.216971	Welch Two Sample t-test	two.sided	0.00281145	Significant
KLK14	OID21407	Q9P0G3	Oncology	-0.446478	0.472947	0.0264689	3.4053	0.00108842	71.3507	0.185069	0.707886	Welch Two Sample t-test	two.sided	0.00281411	Significant
FXN	OID21442	Q16595	Oncology	0.26793	0.00749	0.27542	-3.40632	0.00110026	69.2039	-0.424838	-0.111022	Welch Two Sample t-test	two.sided	0.00284218	Significant
PTPRF	OID20310	P10586	Cardiometabolic	0.221449	0.1621	0.383549	-3.3964	0.00111421	72.0843	-0.351422	-0.0914754	Welch Two Sample t-test	two.sided	0.00287564	Significant
GNAS	OID31008	O95467	Neurology_II	-0.430401	0.750377	0.319976	3.39338	0.00112166	72.5444	0.177592	0.683211	Welch Two Sample t-test	two.sided	0.00289201	Significant
CSRP3	OID30176	P50461	Cardiometabolic_II	1.18772	0.15496	1.34268	-3.39293	0.00112255	72.6474	-1.88545	-0.490002	Welch Two Sample t-test	two.sided	0.00289201	Significant
NACC1	OID31393	Q96RE7	Oncology_II	0.435128	0.0294167	0.464544	-3.40323	0.00112717	67.1006	-0.690325	-0.179931	Welch Two Sample t-test	two.sided	0.00290129	Significant
DAAM1	OID30664	Q9Y4D1	Inflammation_II	-0.450916	1.65499	1.20407	3.39675	0.00113633	68.8606	0.186079	0.715753	Welch Two Sample t-test	two.sided	0.00292227	Significant
VASN	OID20345	Q6EMK4	Cardiometabolic	0.239461	0.33679	0.576251	-3.38805	0.00113764	72.9787	-0.380323	-0.0985992	Welch Two Sample t-test	two.sided	0.00292305	Significant
F13B	OID30781	P05160	Inflammation_II	0.166029	0.105333	0.271362	-3.39255	0.0011398	70.3982	-0.263626	-0.0684322	Welch Two Sample t-test	two.sided	0.00292599	Significant
DAPP1	OID20524	Q9UN19	Inflammation	0.488183	-1.49876	-1.01057	-3.38759	0.00114601	72.0113	-0.77546	-0.200907	Welch Two Sample t-test	two.sided	0.00293932	Significant
REG3A	OID20258	Q06141	Cardiometabolic	0.560106	0.215717	0.775822	-3.392	0.00116737	67.0898	-0.889689	-0.230522	Welch Two Sample t-test	two.sided	0.00299144	Significant
MANEAL	OID31244	Q5VSG8	Oncology_II	0.432394	-0.0911233	0.341271	-3.40599	0.00117055	61.0961	-0.686241	-0.178548	Welch Two Sample t-test	two.sided	0.00299694	Significant
IL16	OID20633	Q14005	Inflammation	0.323391	0.244327	0.567718	-3.38364	0.00117839	69.5565	-0.514031	-0.132752	Welch Two Sample t-test	two.sided	0.00301434	Significant
OLR1	OID20183	P78380	Cardiometabolic	0.735364	2.02303	2.75839	-3.37956	0.00120411	68.2156	-1.16954	-0.301191	Welch Two Sample t-test	two.sided	0.00307741	Significant
CLEC10A	OID20928	Q8IUN9	Neurology	0.317306	0.01865	0.335956	-3.36641	0.00121747	72.9991	-0.505158	-0.129453	Welch Two Sample t-test	two.sided	0.00310881	Significant
IL12B	OID20666	P29460	Inflammation	0.495533	0.492027	0.98756	-3.36526	0.0012219	72.9951	-0.789002	-0.202065	Welch Two Sample t-test	two.sided	0.00311736	Significant
GPR158	OID31013	Q5T848	Neurology_II	-0.295697	1.52931	1.23361	3.36521	0.00123329	71.4683	0.120511	0.470882	Welch Two Sample t-test	two.sided	0.00314363	Significant
IGFBP4	OID21158	P22692	Neurology	0.408687	0.278833	0.68752	-3.40024	0.00124659	56.0778	-0.649456	-0.167917	Welch Two Sample t-test	two.sided	0.00317473	Significant
C1GALT1C1	OID30180	Q96EU7	Cardiometabolic_II	0.338341	1.15734	1.49568	-3.36121	0.00125172	71.0804	-0.539048	-0.137634	Welch Two Sample t-test	two.sided	0.00318354	Significant
THTPA	OID31375	Q9BU02	Oncology_II	0.506424	1.25886	1.76528	-3.36092	0.00125225	71.1604	-0.80686	-0.205988	Welch Two Sample t-test	two.sided	0.00318354	Significant
PSME1	OID20969	Q06323	Neurology	0.36192	0.145567	0.507487	-3.35454	0.0012674	72.4787	-0.57697	-0.14687	Welch Two Sample t-test	two.sided	0.00321923	Significant
BCL2L1	OID31152	Q07817	Neurology_II	0.378581	0.502383	0.880964	-3.35584	0.00127119	71.2994	-0.603507	-0.153655	Welch Two Sample t-test	two.sided	0.003226	Significant
SNCG	OID20971	O76070	Neurology	0.724967	-0.302793	0.422173	-3.3559	0.00127656	70.58	-1.15576	-0.294175	Welch Two Sample t-test	two.sided	0.00323679	Significant
CCL20	OID20671	P78556	Inflammation	1.01387	0.402947	1.41681	-3.35078	0.00128255	72.4592	-1.61698	-0.410757	Welch Two Sample t-test	two.sided	0.00324798	Significant
KLK10	OID21523	O43240	Oncology	-0.296927	0.400187	0.10326	3.35822	0.00128322	68.6156	0.12052	0.473333	Welch Two Sample t-test	two.sided	0.00324798	Significant
TNFRSF17	OID30589	Q02223	Inflammation_II	0.346821	0.0720233	0.418844	-3.34928	0.00128902	72.3962	-0.553227	-0.140416	Welch Two Sample t-test	two.sided	0.00325979	Significant
PAIP2B	OID31228	Q9ULR5	Oncology_II	0.572287	0.104473	0.67676	-3.34736	0.00129428	72.7286	-0.913044	-0.231529	Welch Two Sample t-test	two.sided	0.00327023	Significant
SERPINB9	OID20932	P50453	Neurology	0.238167	0.778853	1.01702	-3.3414	0.00132145	72.3519	-0.380244	-0.0960892	Welch Two Sample t-test	two.sided	0.00333596	Significant
IL17RA	OID21089	Q96F46	Neurology	0.328828	0.02077	0.349598	-3.34166	0.00132288	72.028	-0.524989	-0.132667	Welch Two Sample t-test	two.sided	0.00333665	Significant
CEP85	OID21241	Q6P2H3	Oncology	0.404029	0.509893	0.913922	-3.33727	0.00134458	71.5802	-0.645393	-0.162665	Welch Two Sample t-test	two.sided	0.00338844	Significant
RAB33A	OID30122	Q14088	Cardiometabolic_II	0.652318	1.72309	2.37541	-3.33346	0.0013642	71.1359	-1.0425	-0.26214	Welch Two Sample t-test	two.sided	0.00343489	Significant
PLB1	OID31110	Q6P1J6	Neurology_II	-0.56978	0.70096	0.13118	3.3394	0.00139013	65.3576	0.229057	0.910503	Welch Two Sample t-test	two.sided	0.00349713	Significant
ASRGL1	OID30283	Q7L266	Cardiometabolic_II	0.620273	0.0278333	0.648107	-3.33331	0.00139318	67.8211	-0.991615	-0.248932	Welch Two Sample t-test	two.sided	0.00350175	Significant
FGA	OID30788	P02671	Inflammation_II	0.229022	-7.18073	-6.95171	-3.35507	0.00140253	58.1091	-0.365657	-0.0923874	Welch Two Sample t-test	two.sided	0.00352218	Significant
MELTF	OID30347	P08582	Cardiometabolic_II	0.312877	0.129463	0.44234	-3.31874	0.00141697	72.4665	-0.500791	-0.124962	Welch Two Sample t-test	two.sided	0.00355534	Significant
CASP10	OID20893	Q92851	Neurology	0.493473	-0.0204067	0.473067	-3.31925	0.00141961	71.8644	-0.789851	-0.197095	Welch Two Sample t-test	two.sided	0.00355887	Significant
IL12RB1	OID20486	P42701	Inflammation	0.293392	0.46119	0.754582	-3.31837	0.00143507	70.4803	-0.469708	-0.117076	Welch Two Sample t-test	two.sided	0.00359452	Significant
LACRT	OID31367	Q9GZZ8	Oncology_II	0.579838	0.207267	0.787104	-3.31017	0.00145474	72.5188	-0.928988	-0.230688	Welch Two Sample t-test	two.sided	0.00364063	Significant
NEO1	OID31066	Q92859	Neurology_II	0.155851	0.131233	0.287084	-3.32107	0.0014593	66.4903	-0.249533	-0.0621693	Welch Two Sample t-test	two.sided	0.00364889	Significant
VSIG2	OID31371	Q96IQ7	Oncology_II	0.614697	0.16807	0.782767	-3.31959	0.00148883	64.2268	-0.984596	-0.244797	Welch Two Sample t-test	two.sided	0.0037195	Significant
PPCDC	OID21027	Q96CD2	Neurology	0.370117	0.475177	0.845293	-3.31262	0.00150764	65.4927	-0.593224	-0.147009	Welch Two Sample t-test	two.sided	0.00376323	Significant
ENTPD6	OID20100	O75354	Cardiometabolic	0.181733	0.421287	0.60302	-3.29843	0.00151002	72.3476	-0.291558	-0.0719086	Welch Two Sample t-test	two.sided	0.00376591	Significant
CLSTN3	OID31092	Q9BQT9	Neurology_II	0.244498	0.885133	1.12963	-3.29696	0.00152268	71.6639	-0.392342	-0.0966537	Welch Two Sample t-test	two.sided	0.00379423	Significant
CLEC4G	OID20590	Q6UXB4	Inflammation	0.281841	0.741383	1.02322	-3.29286	0.00153076	72.9987	-0.452425	-0.111257	Welch Two Sample t-test	two.sided	0.00381106	Significant
FOXJ3	OID30445	Q9UPW0	Inflammation_II	0.430453	0.366427	0.79688	-3.29985	0.00153386	68.9007	-0.690693	-0.170214	Welch Two Sample t-test	two.sided	0.00381549	Significant
NRGN	OID30674	Q92686	Inflammation_II	0.379572	0.05121	0.430782	-3.28966	0.00154655	72.9257	-0.609535	-0.14961	Welch Two Sample t-test	two.sided	0.00384376	Significant
VSIR	OID20131	Q9H7M9	Cardiometabolic	0.441221	0.935457	1.37668	-3.28981	0.00154837	72.6258	-0.70854	-0.173902	Welch Two Sample t-test	two.sided	0.00384497	Significant
S100A11	OID20130	P31949	Cardiometabolic	0.390183	-0.84303	-0.452847	-3.29903	0.00159625	63.224	-0.626515	-0.153852	Welch Two Sample t-test	two.sided	0.00396046	Significant
SLAMF7	OID20602	Q9NQ25	Inflammation	0.414006	0.162823	0.576829	-3.27835	0.00160147	72.9305	-0.665695	-0.162316	Welch Two Sample t-test	two.sided	0.00397001	Significant
ERMAP	OID30539	Q96PL5	Inflammation_II	0.374334	0.48531	0.859644	-3.27873	0.00160686	72.096	-0.601924	-0.146745	Welch Two Sample t-test	two.sided	0.00397993	Significant
NUP50	OID30100	Q9UKX7	Cardiometabolic_II	0.330457	0.15921	0.489667	-3.30517	0.00162308	58.6159	-0.530547	-0.130366	Welch Two Sample t-test	two.sided	0.00401667	Significant
FCGR2B	OID21215	P31994	Oncology	0.787976	-0.55752	0.230456	-3.32624	0.00163125	51.3536	-1.26349	-0.312466	Welch Two Sample t-test	two.sided	0.00403342	Significant
RAD23B	OID21166	P54727	Oncology	0.312319	-0.58365	-0.271331	-3.32531	0.00163348	51.485	-0.500832	-0.123806	Welch Two Sample t-test	two.sided	0.00403549	Significant
LAT2	OID21292	Q9GZY6	Oncology	0.405662	0.43546	0.841122	-3.27143	0.00163941	72.5423	-0.652823	-0.158501	Welch Two Sample t-test	two.sided	0.00404629	Significant
EIF4G3	OID31022	O43432	Neurology_II	0.326	0.480367	0.806367	-3.27202	0.00164065	72.0628	-0.524611	-0.127389	Welch Two Sample t-test	two.sided	0.00404629	Significant
ATP6AP2	OID21178	O75787	Oncology	0.249518	-0.674327	-0.424809	-3.31204	0.0016427	54.8861	-0.400503	-0.0985327	Welch Two Sample t-test	two.sided	0.00404789	Significant
CLGN	OID30957	O14967	Neurology_II	0.519386	-0.160457	0.358929	-3.26316	0.00167758	72.9943	-0.836604	-0.202167	Welch Two Sample t-test	two.sided	0.00413031	Significant
TIMP3	OID20684	P35625	Inflammation	0.793827	2.72829	3.52211	-3.26447	0.0016836	71.5798	-1.27863	-0.309024	Welch Two Sample t-test	two.sided	0.0041416	Significant
CANT1	OID20181	Q8WVQ1	Cardiometabolic	0.177638	0.749193	0.926831	-3.2597	0.00169736	72.791	-0.286252	-0.0690238	Welch Two Sample t-test	two.sided	0.0041719	Significant
CTBS	OID30710	Q01459	Inflammation_II	0.236324	0.11788	0.354204	-3.25919	0.00170039	72.7506	-0.380846	-0.0918033	Welch Two Sample t-test	two.sided	0.00417578	Significant
FDX1	OID30078	P10109	Cardiometabolic_II	0.909418	1.40024	2.30966	-3.28562	0.00172312	58.463	-1.46337	-0.355461	Welch Two Sample t-test	two.sided	0.00422801	Significant
PTPRR	OID31099	Q15256	Neurology_II	-0.487922	0.82668	0.338758	3.27473	0.00173157	62.1172	0.190094	0.78575	Welch Two Sample t-test	two.sided	0.00424514	Significant
CCL5	OID20412	P13501	Cardiometabolic	-0.566078	2.87722	2.31114	3.259	0.00179313	63.9209	0.21907	0.913085	Welch Two Sample t-test	two.sided	0.00439234	Significant
CES3	OID21340	Q6UWW8	Oncology	0.516043	-2.67642	-2.16037	-3.23987	0.00181123	71.9985	-0.83356	-0.198526	Welch Two Sample t-test	two.sided	0.0044329	Significant
CAMLG	OID30952	P49069	Neurology_II	0.456232	0.0104233	0.466656	-3.27818	0.00184202	53.3517	-0.735334	-0.177131	Welch Two Sample t-test	two.sided	0.00450439	Significant
GAS2	OID31285	O43903	Oncology_II	0.609433	0.239387	0.84882	-3.24588	0.00184356	65.7548	-0.984326	-0.23454	Welch Two Sample t-test	two.sided	0.00450439	Significant
FCN1	OID30690	O00602	Inflammation_II	0.513922	-0.9034	-0.389478	-3.24513	0.00190649	61.0859	-0.830588	-0.197256	Welch Two Sample t-test	two.sided	0.00465423	Significant
EPHA4	OID30622	P54764	Inflammation_II	0.223937	0.292163	0.5161	-3.22951	0.00191644	67.5188	-0.362322	-0.0855515	Welch Two Sample t-test	two.sided	0.00467456	Significant
TRAF2	OID20507	Q12933	Inflammation	0.389813	1.18583	1.57564	-3.22807	0.0019237	67.6157	-0.630806	-0.148821	Welch Two Sample t-test	two.sided	0.00468831	Significant
CEP43	OID20084	O95684	Cardiometabolic	0.510009	1.36287	1.87288	-3.22442	0.00193839	68.2075	-0.825616	-0.194402	Welch Two Sample t-test	two.sided	0.00472012	Significant
MMP15	OID30299	P51511	Cardiometabolic_II	0.372498	0.153647	0.526144	-3.22952	0.00194775	64.8598	-0.602861	-0.142135	Welch Two Sample t-test	two.sided	0.00473893	Significant
PDE1C	OID31201	Q14123	Oncology_II	0.602784	0.48574	1.08852	-3.21774	0.00195852	69.9833	-0.976408	-0.229161	Welch Two Sample t-test	two.sided	0.00476111	Significant
CDA	OID30345	P32320	Cardiometabolic_II	0.384966	0.415903	0.800869	-3.21345	0.00196999	71.3285	-0.623818	-0.146114	Welch Two Sample t-test	two.sided	0.00478496	Significant
CCER2	OID30221	I3L3R5	Cardiometabolic_II	-0.433434	1.21214	0.778709	3.20745	0.00198928	72.9932	0.164113	0.702756	Welch Two Sample t-test	two.sided	0.00482777	Significant
LCP1	OID30367	P13796	Cardiometabolic_II	0.358448	0.0239033	0.382351	-3.22263	0.00199497	64.3451	-0.580629	-0.136267	Welch Two Sample t-test	two.sided	0.00483751	Significant
LGALS3BP	OID30765	Q08380	Inflammation_II	0.365938	-0.186167	0.179771	-3.21014	0.00200226	70.1575	-0.593284	-0.138592	Welch Two Sample t-test	two.sided	0.0048511	Significant
SERPINA3	OID30786	P01011	Inflammation_II	0.197433	0.186693	0.384127	-3.20495	0.00200469	72.9657	-0.320208	-0.0746587	Welch Two Sample t-test	two.sided	0.00485293	Significant
MLN	OID20541	P12872	Inflammation	0.713458	1.0891	1.80256	-3.20404	0.00201142	72.8476	-1.15726	-0.269653	Welch Two Sample t-test	two.sided	0.00486514	Significant
B3GNT7	OID30281	Q8NFL0	Cardiometabolic_II	0.367952	0.371323	0.739276	-3.2343	0.00202605	57.2949	-0.595739	-0.140166	Welch Two Sample t-test	two.sided	0.00489642	Significant
CLSTN2	OID20664	Q9H4D0	Inflammation	0.339549	0.603353	0.942902	-3.22113	0.00202973	62.3913	-0.55024	-0.128858	Welch Two Sample t-test	two.sided	0.00490121	Significant
PCBP2	OID31003	Q15366	Neurology_II	0.459411	-0.181773	0.277638	-3.19735	0.00205679	72.45	-0.745811	-0.173011	Welch Two Sample t-test	two.sided	0.0049624	Significant
LDLRAP1	OID31068	Q5SW96	Neurology_II	0.413004	-0.521347	-0.108342	-3.20008	0.00210149	66.9253	-0.670616	-0.155393	Welch Two Sample t-test	two.sided	0.00506603	Significant
RTN4R	OID21424	Q9BZR6	Oncology	0.330324	0.353887	0.684211	-3.19089	0.00211759	70.5751	-0.536761	-0.123888	Welch Two Sample t-test	two.sided	0.00510059	Significant
FGFBP2	OID30395	Q9BYJ0	Cardiometabolic_II	0.403971	-0.352513	0.0514578	-3.18578	0.00213122	72.3545	-0.65673	-0.151212	Welch Two Sample t-test	two.sided	0.00512914	Significant
MUC2	OID30377	Q02817	Cardiometabolic_II	0.863188	-0.47713	0.386058	-3.20878	0.00213779	60.2048	-1.40125	-0.325129	Welch Two Sample t-test	two.sided	0.00514066	Significant
PBLD	OID20839	P30039	Neurology	0.667151	0.94788	1.61503	-3.18503	0.00214619	71.41	-1.08477	-0.249532	Welch Two Sample t-test	two.sided	0.00515656	Significant
GAST	OID31083	P01350	Neurology_II	0.524298	-1.86563	-1.34133	-3.19596	0.00216766	63.8343	-0.852042	-0.196553	Welch Two Sample t-test	two.sided	0.00520381	Significant
SLITRK2	OID21409	Q9H156	Oncology	0.377061	0.36841	0.745471	-3.17282	0.00222457	71.605	-0.613989	-0.140133	Welch Two Sample t-test	two.sided	0.00533602	Significant
STAMBP	OID20955	O95630	Neurology	0.355858	0.652953	1.00881	-3.17069	0.00226122	69.654	-0.57972	-0.131996	Welch Two Sample t-test	two.sided	0.00541943	Significant
NPTX1	OID21074	Q15818	Neurology	0.495011	0.30492	0.799931	-3.17614	0.00226558	66.3218	-0.806153	-0.183869	Welch Two Sample t-test	two.sided	0.00542538	Significant
TMED4	OID30154	Q7Z7H5	Cardiometabolic_II	0.713511	0.282133	0.995644	-3.17156	0.00230939	65.3783	-1.16276	-0.264261	Welch Two Sample t-test	two.sided	0.00552569	Significant
APOA1	OID30769	P02647	Inflammation_II	0.223723	-0.0838367	0.139887	-3.15727	0.00231599	72.9593	-0.364948	-0.0824989	Welch Two Sample t-test	two.sided	0.00553691	Significant
STAT5B	OID21277	P51692	Oncology	0.651024	0.374673	1.0257	-3.17004	0.00236072	62.5207	-1.06148	-0.240568	Welch Two Sample t-test	two.sided	0.00563917	Significant
DDA1	OID30126	Q9BW61	Cardiometabolic_II	0.373841	0.441043	0.814884	-3.17944	0.00236646	58.1103	-0.609195	-0.138487	Welch Two Sample t-test	two.sided	0.00564821	Significant
GPKOW	OID20890	Q92917	Neurology	0.2104	0.100847	0.311247	-3.14978	0.00238091	71.8927	-0.343564	-0.0772364	Welch Two Sample t-test	two.sided	0.005678	Significant
L1CAM	OID21484	P32004	Oncology	0.278278	-0.0465467	0.231731	-3.14878	0.00238344	72.2955	-0.454441	-0.102115	Welch Two Sample t-test	two.sided	0.00567936	Significant
SNCA	OID30645	P37840	Inflammation_II	0.952091	1.29479	2.24688	-3.14763	0.00239938	71.6245	-1.55513	-0.349057	Welch Two Sample t-test	two.sided	0.00571262	Significant
INPPL1	OID21314	O15357	Oncology	0.366393	-0.66676	-0.300367	-3.13953	0.00245119	72.2379	-0.599024	-0.133763	Welch Two Sample t-test	two.sided	0.00583117	Significant
LCN2	OID20392	P80188	Cardiometabolic	0.409654	0.909637	1.31929	-3.14094	0.00245566	70.9812	-0.669714	-0.149595	Welch Two Sample t-test	two.sided	0.005837	Significant
CEACAM21	OID20548	Q3KPI0	Inflammation	0.65	-0.414347	0.235653	-3.13778	0.00245977	72.6099	-1.06289	-0.237108	Welch Two Sample t-test	two.sided	0.00584194	Significant
APOB	OID30673	P04114	Inflammation_II	0.317636	-0.0103733	0.307262	-3.15799	0.00247391	60.7818	-0.518776	-0.116496	Welch Two Sample t-test	two.sided	0.0058707	Significant
VTA1	OID21016	Q9NP79	Neurology	0.492993	-0.294127	0.198867	-3.13764	0.00248621	70.4716	-0.806327	-0.17966	Welch Two Sample t-test	two.sided	0.00589506	Significant
PTPRB	OID30324	P23467	Cardiometabolic_II	0.249548	-0.397657	-0.148109	-3.1352	0.00250649	70.3014	-0.408284	-0.0908118	Welch Two Sample t-test	two.sided	0.00593826	Significant
S100A13	OID30529	Q99584	Inflammation_II	-0.217762	1.41681	1.19905	3.14748	0.00252215	62.5995	0.0794872	0.356037	Welch Two Sample t-test	two.sided	0.00597046	Significant
SPTLC1	OID31086	O15269	Neurology_II	0.359313	0.0994133	0.458727	-3.17138	0.0025271	52.8057	-0.586582	-0.132045	Welch Two Sample t-test	two.sided	0.0059773	Significant
HDGFL2	OID31136	Q7Z4V5	Neurology_II	0.432082	0.651853	1.08394	-3.14746	0.00253382	61.8701	-0.706512	-0.157653	Welch Two Sample t-test	two.sided	0.00598828	Significant
FABP1	OID20778	P07148	Inflammation	0.750011	0.555913	1.30592	-3.1408	0.00257217	62.6066	-1.22727	-0.272756	Welch Two Sample t-test	two.sided	0.00607394	Significant
IKBKG	OID20544	Q9Y6K9	Inflammation	0.525029	1.14875	1.67378	-3.12444	0.00257695	71.2081	-0.860073	-0.189985	Welch Two Sample t-test	two.sided	0.00608025	Significant
AZI2	OID31056	Q9H6S1	Neurology_II	0.361742	0.6594	1.02114	-3.12426	0.00260161	69.3727	-0.592705	-0.13078	Welch Two Sample t-test	two.sided	0.00613343	Significant
MYH9	OID30382	P35579	Cardiometabolic_II	0.356613	1.04841	1.40502	-3.11319	0.00264444	72.8719	-0.584916	-0.12831	Welch Two Sample t-test	two.sided	0.00622933	Significant
PIK3IP1	OID21094	Q96FE7	Neurology	0.29421	0.40323	0.69744	-3.12598	0.00271469	60.9372	-0.482414	-0.106006	Welch Two Sample t-test	two.sided	0.00638958	Significant
BST1	OID21051	Q10588	Neurology	0.277011	0.0361533	0.313164	-3.1262	0.0027308	59.9208	-0.454261	-0.0997609	Welch Two Sample t-test	two.sided	0.00642228	Significant
MYOM3	OID30633	Q5VTT5	Inflammation_II	0.873859	-1.24018	-0.366318	-3.10778	0.00273529	69.1325	-1.43479	-0.312931	Welch Two Sample t-test	two.sided	0.00642664	Significant
YTHDF3	OID20478	Q7Z739	Inflammation	0.562112	-0.66407	-0.101958	-3.10819	0.00273711	68.7572	-0.922918	-0.201306	Welch Two Sample t-test	two.sided	0.00642664	Significant
AFP	OID20978	P02771	Neurology	0.486954	-0.231857	0.255098	-3.10731	0.0027627	67.4427	-0.799717	-0.174192	Welch Two Sample t-test	two.sided	0.00648147	Significant
BCHE	OID30717	P06276	Inflammation_II	-0.301557	0.0780433	-0.223513	3.114	0.00278328	62.5766	0.108014	0.4951	Welch Two Sample t-test	two.sided	0.00652443	Significant
GMPR	OID20641	P36959	Inflammation	-0.542193	0.866947	0.324753	3.09486	0.00280251	72.109	0.192964	0.891422	Welch Two Sample t-test	two.sided	0.00656418	Significant
PRKAB1	OID20444	Q9Y478	Inflammation	0.395636	0.489727	0.885362	-3.10093	0.00284763	65.2825	-0.650422	-0.14085	Welch Two Sample t-test	two.sided	0.00666446	Significant
TNFAIP8L2	OID30629	Q6P589	Inflammation_II	0.313072	-0.311083	0.00198889	-3.08749	0.00288792	70.3357	-0.515292	-0.110853	Welch Two Sample t-test	two.sided	0.0067533	Significant
CGN	OID30894	Q9P2M7	Neurology_II	0.43836	0.20496	0.64332	-3.08322	0.00289217	72.801	-0.72173	-0.15499	Welch Two Sample t-test	two.sided	0.00675775	Significant
PRKCQ	OID20468	Q04759	Inflammation	0.296232	0.614697	0.910929	-3.08274	0.00290781	71.9029	-0.487796	-0.104668	Welch Two Sample t-test	two.sided	0.00678881	Significant
MFGE8	OID21134	Q08431	Neurology	0.377176	-0.27346	0.103716	-3.08827	0.00295953	65.0254	-0.621087	-0.133264	Welch Two Sample t-test	two.sided	0.00690398	Significant
CCL7	OID20523	P80098	Inflammation	0.539013	0.37274	0.911753	-3.08917	0.00305536	59.1979	-0.888132	-0.189894	Welch Two Sample t-test	two.sided	0.00712177	Significant
IL15	OID20562	P40933	Inflammation	0.297396	0.151973	0.449369	-3.06617	0.00306252	71.2673	-0.490781	-0.10401	Welch Two Sample t-test	two.sided	0.0071327	Significant
JAM3	OID30586	Q9BX67	Inflammation_II	0.266311	0.795747	1.06206	-3.06704	0.00306679	70.3937	-0.439471	-0.093151	Welch Two Sample t-test	two.sided	0.0071369	Significant
CDNF	OID21318	Q49AH0	Oncology	-0.244458	0.70718	0.462722	3.06025	0.00309302	72.9996	0.085254	0.403662	Welch Two Sample t-test	two.sided	0.00719214	Significant
DPP6	OID21354	P42658	Oncology	0.320329	0.333833	0.654162	-3.06646	0.00313838	65.9967	-0.528894	-0.111763	Welch Two Sample t-test	two.sided	0.00729176	Significant
OPHN1	OID31087	O60890	Neurology_II	0.42298	-0.44746	-0.02448	-3.05384	0.0031614	72.3088	-0.699069	-0.146891	Welch Two Sample t-test	two.sided	0.00733752	Significant
EPPK1	OID30250	P58107	Cardiometabolic_II	0.492917	0.826523	1.31944	-3.05594	0.00316316	70.7771	-0.814553	-0.17128	Welch Two Sample t-test	two.sided	0.00733752	Significant
TCN2	OID20341	P20062	Cardiometabolic	0.257047	-0.103507	0.15354	-3.04824	0.00320669	72.8482	-0.425115	-0.0889786	Welch Two Sample t-test	two.sided	0.00743252	Significant
STK4	OID20140	Q13043	Cardiometabolic	0.238499	-0.478443	-0.239944	-3.04556	0.00324067	72.2243	-0.3946	-0.0823981	Welch Two Sample t-test	two.sided	0.00750526	Significant
CHI3L1	OID20399	P36222	Cardiometabolic	0.451288	0.19823	0.649518	-3.05252	0.00330003	64.1674	-0.746619	-0.155956	Welch Two Sample t-test	two.sided	0.00763661	Significant
FRMD4B	OID30155	Q9Y2L6	Cardiometabolic_II	0.480491	1.36501	1.8455	-3.03975	0.00331323	71.0482	-0.795669	-0.165313	Welch Two Sample t-test	two.sided	0.00766101	Significant
TNFRSF10C	OID20265	O14798	Cardiometabolic	0.353637	0.269163	0.6228	-3.03174	0.00336568	72.8804	-0.586116	-0.121158	Welch Two Sample t-test	two.sided	0.00777607	Significant
TBCA	OID30616	O75347	Inflammation_II	0.459312	0.05807	0.517382	-3.03113	0.00339711	71.1093	-0.76145	-0.157174	Welch Two Sample t-test	two.sided	0.00784241	Significant
BOLA2_BOLA2B	OID30267	Q9H3K6	Cardiometabolic_II	0.61044	0.820927	1.43137	-3.02962	0.0034135	71.0164	-1.0122	-0.208681	Welch Two Sample t-test	two.sided	0.00787395	Significant
SLAMF1	OID20496	Q13291	Inflammation	0.322517	0.468037	0.790553	-3.02566	0.00344323	71.6957	-0.535023	-0.110011	Welch Two Sample t-test	two.sided	0.0079362	Significant
BAP18	OID31150	Q8IXM2	Neurology_II	0.62772	1.54587	2.17359	-3.02139	0.00350665	70.3577	-1.04204	-0.213395	Welch Two Sample t-test	two.sided	0.00807591	Significant
PRRT3	OID30276	Q5FWE3	Cardiometabolic_II	-0.304004	1.37869	1.07468	3.02169	0.00351943	69.3389	0.103315	0.504694	Welch Two Sample t-test	two.sided	0.00809889	Significant
HSPA2	OID31424	P54652	Oncology_II	0.313037	-0.0146567	0.29838	-3.02332	0.00353544	67.3261	-0.519687	-0.106387	Welch Two Sample t-test	two.sided	0.00812927	Significant
DTYMK	OID30308	P23919	Cardiometabolic_II	0.598001	0.411217	1.00922	-3.02484	0.00353895	66.204	-0.992693	-0.203309	Welch Two Sample t-test	two.sided	0.00813087	Significant
TTN	OID30108	Q8WZ42	Cardiometabolic_II	0.674462	-0.358647	0.315816	-3.02463	0.00354364	66.0581	-1.11967	-0.229255	Welch Two Sample t-test	two.sided	0.00813517	Significant
RBPMS	OID30507	Q93062	Inflammation_II	0.547958	0.0702533	0.618211	-3.01426	0.00354732	72.5538	-0.910299	-0.185617	Welch Two Sample t-test	two.sided	0.00813714	Significant
CD55	OID20377	P08174	Cardiometabolic	0.253587	0.21224	0.465827	-3.01413	0.00356684	71.3246	-0.421329	-0.0858445	Welch Two Sample t-test	two.sided	0.00817542	Significant
REG4	OID20784	Q9BYZ8	Inflammation	0.414318	-0.151687	0.262631	-3.00975	0.00359811	72.3014	-0.688715	-0.13992	Welch Two Sample t-test	two.sided	0.00824056	Significant
ARSA	OID21138	P15289	Neurology	0.252252	0.510983	0.763236	-3.01816	0.00360733	66.2454	-0.41911	-0.0853948	Welch Two Sample t-test	two.sided	0.00825513	Significant
NSFL1C	OID21022	Q9UNZ2	Neurology	0.599149	1.10973	1.70888	-3.00739	0.00361327	72.9692	-0.996208	-0.20209	Welch Two Sample t-test	two.sided	0.00826217	Significant
WASF3	OID20882	Q9UPY6	Neurology	1.07888	-0.577253	0.501629	-3.07281	0.00363292	43.9883	-1.7865	-0.371269	Welch Two Sample t-test	two.sided	0.00830053	Significant
VSIG10L	OID30189	Q86VR7	Cardiometabolic_II	0.391839	0.227903	0.619742	-3.02148	0.00365193	62.0197	-0.651073	-0.132605	Welch Two Sample t-test	two.sided	0.00833737	Significant
FCRL3	OID20443	Q96P31	Inflammation	0.408261	0.280143	0.688404	-3.01313	0.00366752	65.837	-0.678796	-0.137726	Welch Two Sample t-test	two.sided	0.00836636	Significant
CD300LF	OID21469	Q8TDQ1	Oncology	0.415116	0.822087	1.2372	-3.00116	0.00367919	72.9994	-0.690784	-0.139447	Welch Two Sample t-test	two.sided	0.00838634	Significant
DTD1	OID30580	Q8TEA8	Inflammation_II	0.197807	-0.00726	0.190547	-3.00221	0.00369341	71.3002	-0.329172	-0.0664412	Welch Two Sample t-test	two.sided	0.00841211	Significant
MIF	OID21073	P14174	Neurology	0.43754	0.4591	0.89664	-2.99969	0.00369799	72.7914	-0.728256	-0.146824	Welch Two Sample t-test	two.sided	0.00841592	Significant
ACRV1	OID30513	P26436	Inflammation_II	-0.640479	0.300303	-0.340176	2.99743	0.00372536	72.5981	0.214583	1.06637	Welch Two Sample t-test	two.sided	0.00847154	Significant
MAMDC4	OID31342	Q6UXC1	Oncology_II	0.626698	0.279927	0.906624	-2.99973	0.00374832	69.5258	-1.04342	-0.209974	Welch Two Sample t-test	two.sided	0.00851703	Significant
AMFR	OID20806	Q9UKV5	Neurology	0.312976	0.303407	0.616382	-3.01368	0.00379152	59.3631	-0.520756	-0.105195	Welch Two Sample t-test	two.sided	0.00860842	Significant
CCL28	OID20569	Q9NRJ3	Inflammation	0.521319	0.22751	0.748829	-2.98897	0.00381254	72.9759	-0.868927	-0.17371	Welch Two Sample t-test	two.sided	0.00864935	Significant
APOF	OID30701	Q13790	Inflammation_II	-0.211243	0.233237	0.0219933	3.02673	0.00382834	52.3804	0.0712183	0.351268	Welch Two Sample t-test	two.sided	0.00867837	Significant
RNASEH2A	OID31027	O75792	Neurology_II	0.401996	-0.912307	-0.510311	-2.9929	0.00387078	66.7744	-0.670109	-0.133882	Welch Two Sample t-test	two.sided	0.00876769	Significant
TP53	OID21232	P04637	Oncology	0.406711	0.766987	1.1737	-2.98383	0.00390151	70.9572	-0.678499	-0.134924	Welch Two Sample t-test	two.sided	0.00882493	Significant
MYOM2	OID30131	P54296	Cardiometabolic_II	0.960633	-0.896393	0.06424	-2.99471	0.00390219	64.0325	-1.60145	-0.319814	Welch Two Sample t-test	two.sided	0.00882493	Significant
CNPY4	OID21317	Q8N129	Oncology	0.245746	0.546077	0.791822	-3.02331	0.00390522	51.0423	-0.408926	-0.082565	Welch Two Sample t-test	two.sided	0.00882493	Significant
NADK	OID20178	O95544	Cardiometabolic	0.619354	0.89061	1.50996	-2.98911	0.00391246	66.8205	-1.03295	-0.205754	Welch Two Sample t-test	two.sided	0.00883439	Significant
DDC	OID20215	P20711	Cardiometabolic	0.47687	0.295017	0.771887	-2.97923	0.00393744	71.9862	-0.795955	-0.157785	Welch Two Sample t-test	two.sided	0.00888385	Significant
CCL11	OID20668	P51671	Inflammation	0.307482	0.90018	1.20766	-2.97484	0.00398688	72.0452	-0.513526	-0.101439	Welch Two Sample t-test	two.sided	0.00898837	Significant
CYTH3	OID31208	O43739	Oncology_II	0.523526	-0.15939	0.364136	-2.97211	0.00403883	70.7952	-0.874769	-0.172283	Welch Two Sample t-test	two.sided	0.00909839	Significant
MED18	OID21236	Q9BUE0	Oncology	0.277767	0.262853	0.54062	-2.96846	0.00406949	71.5356	-0.464321	-0.0912123	Welch Two Sample t-test	two.sided	0.00916033	Significant
MAPKAPK2	OID31293	P49137	Oncology_II	0.655473	0.1399	0.795373	-2.96996	0.00412682	67.2066	-1.09597	-0.214977	Welch Two Sample t-test	two.sided	0.0092796	Significant
C7orf50	OID31095	Q9BRJ6	Neurology_II	0.148216	0.09854	0.246756	-2.96206	0.00412891	72.5603	-0.247951	-0.0484798	Welch Two Sample t-test	two.sided	0.0092796	Significant
CEBPB	OID20052	P17676	Cardiometabolic	0.523499	1.58977	2.11327	-2.95876	0.00416394	72.8476	-0.876136	-0.170862	Welch Two Sample t-test	two.sided	0.00935105	Significant
LILRB4	OID20429	Q8NHJ6	Inflammation	0.27871	0.928663	1.20737	-2.95881	0.00416925	72.4764	-0.466467	-0.0909534	Welch Two Sample t-test	two.sided	0.0093557	Significant
PCDHB15	OID31377	Q9Y5E8	Oncology_II	0.405648	0.497683	0.903331	-2.95709	0.00419406	72.2293	-0.679093	-0.132203	Welch Two Sample t-test	two.sided	0.00940406	Significant
SESTD1	OID20790	Q86VW0	Neurology	0.502481	0.750277	1.25276	-2.96315	0.00425011	65.0487	-0.841144	-0.163818	Welch Two Sample t-test	two.sided	0.00952235	Significant
CPA1	OID20280	P15085	Cardiometabolic	0.624574	0.00897	0.633544	-2.96065	0.00427186	65.4845	-1.04583	-0.20332	Welch Two Sample t-test	two.sided	0.00956367	Significant
CCL26	OID20546	Q9Y258	Inflammation	0.595561	0.54681	1.14237	-2.95465	0.00429062	68.3568	-0.997745	-0.193377	Welch Two Sample t-test	two.sided	0.00959822	Significant
SYNGAP1	OID30797	Q96PV0	Neurology_II	-0.409376	0.499267	0.0898911	3.02212	0.0043353	40.5497	0.135717	0.683034	Welch Two Sample t-test	two.sided	0.00969068	Significant
VWC2	OID20936	Q2TAL6	Neurology	0.278197	0.0745633	0.35276	-2.95463	0.0043414	65.7089	-0.466201	-0.0901925	Welch Two Sample t-test	two.sided	0.0096968	Significant
IL4	OID20426	P05112	Inflammation	1.4079	1.18544	2.59334	-2.96821	0.00439558	56.1978	-2.35801	-0.457784	Welch Two Sample t-test	two.sided	0.00981024	Significant
LILRA6	OID30346	Q6PI73	Cardiometabolic_II	0.588662	-0.21578	0.372882	-2.95822	0.00446267	58.3649	-0.986935	-0.190389	Welch Two Sample t-test	two.sided	0.00995227	Significant
SH2B3	OID21222	Q9UQQ2	Oncology	0.700982	-1.63733	-0.936351	-2.92778	0.00455385	72.7884	-1.17818	-0.223786	Welch Two Sample t-test	two.sided	0.0101478	Significant
ARHGAP25	OID21255	P42331	Oncology	0.392728	-0.08271	0.310018	-2.93346	0.00456373	68.1019	-0.659871	-0.125584	Welch Two Sample t-test	two.sided	0.0101619	Significant
ARSB	OID21331	P15848	Oncology	0.389997	2.6606	3.05059	-2.92677	0.00465794	67.7817	-0.655912	-0.124081	Welch Two Sample t-test	two.sided	0.0103637	Significant
CNP	OID30285	P09543	Cardiometabolic_II	0.403367	0.6465	1.04987	-2.91373	0.00474083	72.8025	-0.679283	-0.12745	Welch Two Sample t-test	two.sided	0.01054	Significant
PARK7	OID21160	Q99497	Neurology	0.389184	0.58818	0.977364	-2.91445	0.00474646	71.9141	-0.655389	-0.12298	Welch Two Sample t-test	two.sided	0.0105444	Significant
MAN1A2	OID30262	O60476	Cardiometabolic_II	0.166553	0.925833	1.09239	-2.9175	0.00478804	67.4979	-0.280485	-0.0526214	Welch Two Sample t-test	two.sided	0.0106286	Significant
SLURP1	OID30404	P55000	Cardiometabolic_II	-0.316223	0.609743	0.29352	2.90988	0.00479861	72.5001	0.0996144	0.532832	Welch Two Sample t-test	two.sided	0.0106439	Significant
TTF2	OID30942	Q9UNY4	Neurology_II	0.27566	0.0638333	0.339493	-2.90642	0.00483946	72.8909	-0.464691	-0.086629	Welch Two Sample t-test	two.sided	0.0107263	Significant
AFAP1	OID30569	Q8N556	Inflammation_II	0.4848	0.0237333	0.508533	-2.90827	0.00484349	71.2267	-0.817166	-0.152434	Welch Two Sample t-test	two.sided	0.010727	Significant
PRDX2	OID30668	P32119	Inflammation_II	-0.686173	1.10877	0.422593	2.9043	0.00487427	72.5809	0.21526	1.15709	Welch Two Sample t-test	two.sided	0.0107869	Significant
CPA2	OID21060	P48052	Neurology	0.469709	-0.279133	0.190576	-2.90505	0.00488163	71.5879	-0.792058	-0.14736	Welch Two Sample t-test	two.sided	0.0107949	Significant
PI3	OID20326	P19957	Cardiometabolic	-0.403531	0.376227	-0.0273044	2.90326	0.00489602	72.1761	0.126466	0.680596	Welch Two Sample t-test	two.sided	0.0108184	Significant
SCG3	OID20728	Q8WXD2	Inflammation	0.259943	0.214423	0.474367	-2.90916	0.00490069	67.6065	-0.438264	-0.0816224	Welch Two Sample t-test	two.sided	0.0108205	Significant
FABP9	OID20501	Q0Z7S8	Inflammation	-0.486352	1.21417	0.727818	2.91597	0.00494307	61.4695	0.152888	0.819816	Welch Two Sample t-test	two.sided	0.0108993	Significant
ANXA3	OID21036	P12429	Neurology	0.563689	-2.26499	-1.7013	-2.90124	0.00494395	71.0942	-0.951088	-0.17629	Welch Two Sample t-test	two.sided	0.0108993	Significant
TRAF3	OID30479	Q13114-2	Inflammation_II	0.32847	0.96797	1.29644	-2.90863	0.00506037	60.901	-0.554294	-0.102646	Welch Two Sample t-test	two.sided	0.0111475	Significant
HIF1A	OID30425	Q16665	Inflammation_II	0.507529	-0.0299867	0.477542	-2.89056	0.00512315	69.7072	-0.857741	-0.157317	Welch Two Sample t-test	two.sided	0.0112772	Significant
TNFRSF11A	OID20646	Q9Y6Q6	Inflammation	0.36681	0.637543	1.00435	-2.89252	0.00513203	67.8545	-0.619872	-0.113748	Welch Two Sample t-test	two.sided	0.0112881	Significant
CRYGD	OID31144	P07320	Neurology_II	0.59605	0.195517	0.791567	-2.88569	0.00514107	72.513	-1.00776	-0.184343	Welch Two Sample t-test	two.sided	0.0112994	Significant
PLXNB3	OID20160	Q9ULL4	Cardiometabolic	0.2162	0.692087	0.908287	-2.88445	0.00515299	72.8608	-0.365587	-0.0668128	Welch Two Sample t-test	two.sided	0.0113154	Significant
RBP2	OID21365	P50120	Oncology	-0.592947	1.33381	0.74086	2.88806	0.00515617	69.883	0.183457	1.00244	Welch Two Sample t-test	two.sided	0.0113154	Significant
SIL1	OID30207	Q9H173	Cardiometabolic_II	0.241282	-1.09955	-0.858264	-2.89538	0.0051715	64.1574	-0.407752	-0.0748123	Welch Two Sample t-test	two.sided	0.0113404	Significant
USP28	OID31084	Q96RU2	Neurology_II	0.381338	0.11446	0.495798	-2.89136	0.00520926	65.0704	-0.644732	-0.117943	Welch Two Sample t-test	two.sided	0.0114145	Significant
PHLDB1	OID31467	Q86UU1	Oncology_II	0.362561	0.0130633	0.375624	-2.87989	0.00521853	72.9558	-0.61347	-0.111652	Welch Two Sample t-test	two.sided	0.0114262	Significant
CDH15	OID21005	P55291	Neurology	-0.337777	0.815117	0.47734	2.88759	0.00522444	66.8886	0.104286	0.571267	Welch Two Sample t-test	two.sided	0.0114304	Significant
ITGA6	OID20528	P23229	Inflammation	-0.26107	-0.851063	-1.11213	2.90216	0.00523	58.0492	0.0810042	0.441136	Welch Two Sample t-test	two.sided	0.0114339	Significant
LYPD3	OID21530	O95274	Oncology	-0.248834	0.510477	0.261642	2.88461	0.00531904	64.6371	0.0765377	0.421131	Welch Two Sample t-test	two.sided	0.0116198	Significant
CWC15	OID31479	Q9P013	Oncology_II	0.457372	0.558763	1.01614	-2.87467	0.00534707	70.2947	-0.774672	-0.140073	Welch Two Sample t-test	two.sided	0.0116722	Significant
SLC1A4	OID30926	P43007	Neurology_II	1.17973	-0.613647	0.566082	-2.93721	0.00544911	40.3686	-1.99126	-0.368196	Welch Two Sample t-test	two.sided	0.0118809	Significant
CRISP2	OID21456	P16562	Oncology	-0.369618	0.511467	0.141849	2.86835	0.00545091	69.9233	0.112608	0.626627	Welch Two Sample t-test	two.sided	0.0118809	Significant
SRC	OID21521	P12931	Oncology	0.465556	0.9994	1.46496	-2.86492	0.00545868	72.2303	-0.78948	-0.141631	Welch Two Sample t-test	two.sided	0.0118889	Significant
TXNL1	OID30872	O43396	Neurology_II	0.610178	-0.67388	-0.0637022	-2.86535	0.00548648	70.4588	-1.03485	-0.18551	Welch Two Sample t-test	two.sided	0.0119404	Significant
TSC1	OID30478	Q92574	Inflammation_II	0.535723	0.88925	1.42497	-2.85732	0.00557721	72.2328	-0.90946	-0.161986	Welch Two Sample t-test	two.sided	0.0121287	Significant
TDP1	OID31403	Q9NUW8	Oncology_II	0.550764	0.576207	1.12697	-2.85606	0.00564453	69.8571	-0.935387	-0.166142	Welch Two Sample t-test	two.sided	0.0122659	Significant
PTX3	OID20570	P26022	Inflammation	0.37379	-0.0388967	0.334893	-2.8526	0.00570685	69.5177	-0.635163	-0.112417	Welch Two Sample t-test	two.sided	0.0123849	Significant
ARHGAP1	OID21202	Q07960	Oncology	0.21829	-0.21913	-0.00084	-2.84995	0.00570787	71.5531	-0.370994	-0.0655856	Welch Two Sample t-test	two.sided	0.0123849	Significant
ECE1	OID20891	P42892	Neurology	0.20711	0.548723	0.755833	-2.85258	0.00572282	68.7786	-0.35196	-0.0622599	Welch Two Sample t-test	two.sided	0.012408	Significant
OLFM4	OID30665	Q6UX06	Inflammation_II	0.992301	1.98399	2.97629	-2.84902	0.00574413	70.5002	-1.68687	-0.297733	Welch Two Sample t-test	two.sided	0.0124449	Significant
SFTPD	OID20214	P35247	Cardiometabolic	-0.569591	0.591433	0.0218422	2.85048	0.00575997	68.6299	0.170917	0.968266	Welch Two Sample t-test	two.sided	0.0124699	Significant
GP6	OID21091	Q9HCN6	Neurology	0.421862	1.72839	2.15025	-2.84276	0.00579942	72.8289	-0.717632	-0.126092	Welch Two Sample t-test	two.sided	0.0125459	Significant
FGR	OID20828	P09769	Neurology	0.482701	0.815123	1.29782	-2.84174	0.00582403	72.4279	-0.821279	-0.144123	Welch Two Sample t-test	two.sided	0.0125897	Significant
NPPB	OID20049	P16860	Cardiometabolic	1.01634	0.98887	2.00521	-2.85019	0.00588783	63.4036	-1.72884	-0.303848	Welch Two Sample t-test	two.sided	0.0127181	Significant
MICALL2	OID30889	Q8IY33	Neurology_II	0.395114	0.713643	1.10876	-2.83568	0.00591601	72.844	-0.672822	-0.117406	Welch Two Sample t-test	two.sided	0.0127694	Significant
GAL	OID20727	P22466	Inflammation	-0.482596	0.286713	-0.195882	2.8338	0.00595066	72.6718	0.143163	0.822028	Welch Two Sample t-test	two.sided	0.0128346	Significant
MRI1	OID30891	Q9BV20	Neurology_II	-0.446012	1.20672	0.760704	2.83063	0.00599918	72.9132	0.131977	0.760048	Welch Two Sample t-test	two.sided	0.0129296	Significant
TAX1BP1	OID31075	Q86VP1	Neurology_II	0.333318	0.91232	1.24564	-2.84826	0.00610139	57.0866	-0.567649	-0.0989868	Welch Two Sample t-test	two.sided	0.01314	Significant
LGMN	OID20773	Q99538	Inflammation	0.25439	1.06598	1.32037	-2.82122	0.00616407	72.7069	-0.434111	-0.0746687	Welch Two Sample t-test	two.sided	0.0132652	Significant
KIR2DL2	OID31431	P43627	Oncology_II	0.596543	0.286237	0.88278	-2.82865	0.00621886	64.6179	-1.01777	-0.175314	Welch Two Sample t-test	two.sided	0.0133731	Significant
GBP1	OID31128	P32455	Neurology_II	0.733564	-0.217607	0.515958	-2.81693	0.00623302	72.985	-1.25257	-0.214561	Welch Two Sample t-test	two.sided	0.0133936	Significant
AMIGO2	OID21370	Q86SJ2	Oncology	0.104976	0.395573	0.500549	-2.81727	0.00627463	70.6958	-0.179278	-0.0306728	Welch Two Sample t-test	two.sided	0.013473	Significant
LZTFL1	OID30637	Q9NQ48	Inflammation_II	0.275727	-0.264073	0.0116533	-2.81276	0.00634742	71.0072	-0.471187	-0.0802667	Welch Two Sample t-test	two.sided	0.0136191	Significant
ARFIP1	OID31024	P53367	Neurology_II	0.375138	0.230633	0.605771	-2.8342	0.00638222	55.8676	-0.640303	-0.109973	Welch Two Sample t-test	two.sided	0.0136836	Significant
ALPI	OID30497	P09923	Inflammation_II	0.880239	-0.56005	0.320189	-2.81298	0.00641206	67.9504	-1.50467	-0.255809	Welch Two Sample t-test	two.sided	0.0137374	Significant
VIPR1	OID30193	P32241	Cardiometabolic_II	-0.215768	0.122203	-0.0935644	2.8133	0.00652595	63.2405	0.062515	0.369021	Welch Two Sample t-test	two.sided	0.013971	Significant
S100A14	OID30987	Q9HCY8	Neurology_II	-0.36178	0.529773	0.167993	2.84542	0.00653686	47.2938	0.10604	0.61752	Welch Two Sample t-test	two.sided	0.013984	Significant
GSTA3	OID21242	Q16772	Oncology	0.661688	-0.04109	0.620598	-2.79987	0.00654649	72.5624	-1.13274	-0.190639	Welch Two Sample t-test	two.sided	0.0139943	Significant
NFKBIE	OID21212	O00221	Oncology	0.405007	1.10508	1.51009	-2.80019	0.006565	71.4132	-0.693372	-0.116641	Welch Two Sample t-test	two.sided	0.0140235	Significant
TOP2B	OID30559	Q02880	Inflammation_II	0.678926	1.8917	2.57063	-2.7985	0.00659731	71.3594	-1.16262	-0.19523	Welch Two Sample t-test	two.sided	0.0140821	Significant
LGALS3	OID20284	P17931	Cardiometabolic	0.222169	0.311427	0.533596	-2.81189	0.00660429	61.3653	-0.380141	-0.0641969	Welch Two Sample t-test	two.sided	0.0140866	Significant
BLMH	OID20336	Q13867	Cardiometabolic	0.273568	0.18505	0.458618	-2.79494	0.00667723	70.707	-0.468748	-0.0783876	Welch Two Sample t-test	two.sided	0.0142316	Significant
TNNI3	OID20050	P19429	Cardiometabolic	1.0972	2.44868	3.54588	-2.79562	0.00677864	65.9446	-1.8808	-0.313593	Welch Two Sample t-test	two.sided	0.0144371	Significant
MANSC1	OID21492	Q9H8J5	Oncology	0.207767	0.5549	0.762667	-2.78725	0.00679475	71.9159	-0.356366	-0.0591673	Welch Two Sample t-test	two.sided	0.0144608	Significant
ANK2	OID30161	Q01484	Cardiometabolic_II	0.535123	-0.225823	0.3093	-2.79781	0.00680208	63.5351	-0.917273	-0.152973	Welch Two Sample t-test	two.sided	0.0144657	Significant
LRRFIP1	OID31344	Q32MZ4	Oncology_II	0.513756	1.62251	2.13627	-2.78549	0.00692931	67.5671	-0.881843	-0.145668	Welch Two Sample t-test	two.sided	0.0147254	Significant
PACS2	OID30186	Q86VP3	Cardiometabolic_II	0.384432	0.65321	1.03764	-2.77857	0.00696419	71.7535	-0.660257	-0.108608	Welch Two Sample t-test	two.sided	0.0147887	Significant
SERPINB8	OID20630	P50452	Inflammation	0.351533	0.644227	0.99576	-2.76996	0.00713426	71.6645	-0.604542	-0.0985244	Welch Two Sample t-test	two.sided	0.0151387	Significant
PTPN6	OID20717	P29350	Inflammation	0.467402	-0.965913	-0.498511	-2.7714	0.00714054	70.1513	-0.803755	-0.13105	Welch Two Sample t-test	two.sided	0.0151409	Significant
GIPC2	OID31153	Q8TF65	Neurology_II	0.282023	0.95013	1.23215	-2.76485	0.007301	68.9048	-0.485519	-0.0785279	Welch Two Sample t-test	two.sided	0.0154698	Significant
TDO2	OID30910	P48775	Neurology_II	0.445532	0.491217	0.936749	-2.77505	0.00733248	60.492	-0.766625	-0.12444	Welch Two Sample t-test	two.sided	0.0155251	Significant
CD28	OID21265	P10747	Oncology	0.389573	0.628713	1.01829	-2.77585	0.00736299	59.0699	-0.670393	-0.108753	Welch Two Sample t-test	two.sided	0.0155783	Significant
WNT9A	OID20460	O14904	Inflammation	0.325848	0.165017	0.490864	-2.75615	0.00741699	71.4409	-0.561558	-0.0901376	Welch Two Sample t-test	two.sided	0.015681	Significant
BECN1	OID30220	Q14457	Cardiometabolic_II	0.282213	-0.0429733	0.23924	-2.75403	0.00744562	72.0906	-0.486485	-0.0779415	Welch Two Sample t-test	two.sided	0.01573	Significant
RCOR1	OID20073	Q9UKL0	Cardiometabolic	0.291498	0.301533	0.593031	-2.75369	0.00745634	71.9282	-0.502524	-0.0804714	Welch Two Sample t-test	two.sided	0.0157412	Significant
C9	OID30698	P02748	Inflammation_II	0.30915	-0.182263	0.126887	-2.74975	0.00753054	72.2366	-0.533259	-0.0850409	Welch Two Sample t-test	two.sided	0.0158862	Significant
NPTN	OID21235	Q9Y639	Oncology	0.582043	0.10215	0.684193	-2.76776	0.0075513	58.344	-1.00294	-0.161147	Welch Two Sample t-test	two.sided	0.0159092	Significant
CA12	OID21344	O43570	Oncology	0.234761	0.604737	0.839498	-2.75871	0.00755249	64.1628	-0.404756	-0.0647665	Welch Two Sample t-test	two.sided	0.0159092	Significant
IL12A_IL12B	OID21327	P29459_P29460	Oncology	0.463542	0.700247	1.16379	-2.74746	0.00756252	72.9295	-0.799799	-0.127285	Welch Two Sample t-test	two.sided	0.0159176	Significant
IGLC2	OID30740	P0DOY2	Inflammation_II	0.256093	0.0259133	0.282007	-2.74789	0.00756746	72.3158	-0.441863	-0.0703238	Welch Two Sample t-test	two.sided	0.0159176	Significant
SHISA5	OID30387	Q8N114	Cardiometabolic_II	0.252792	0.187277	0.440069	-2.77309	0.00757922	54.6712	-0.435504	-0.0700804	Welch Two Sample t-test	two.sided	0.0159307	Significant
PPIB	OID20331	P23284	Cardiometabolic	0.43032	1.67265	2.10297	-2.75065	0.00769576	65.0165	-0.742757	-0.117883	Welch Two Sample t-test	two.sided	0.0161639	Significant
PHACTR2	OID31009	O75167	Neurology_II	0.396004	0.757387	1.15339	-2.74222	0.0077185	70.9613	-0.683953	-0.108056	Welch Two Sample t-test	two.sided	0.0161999	Significant
F2R	OID20691	P25116	Inflammation	0.252602	-1.74117	-1.48856	-2.73735	0.00777957	72.7849	-0.436525	-0.0686794	Welch Two Sample t-test	two.sided	0.0163162	Significant
WWP2	OID20926	O00308	Neurology	0.337333	0.98934	1.32667	-2.73732	0.00779751	72.0382	-0.582996	-0.091671	Welch Two Sample t-test	two.sided	0.0163419	Significant
SDK2	OID30662	Q58EX2	Inflammation_II	0.386171	0.316287	0.702458	-2.74982	0.00780883	61.8308	-0.666912	-0.10543	Welch Two Sample t-test	two.sided	0.0163448	Significant
FCRL1	OID20172	Q96LA6	Cardiometabolic	0.405621	0.38935	0.794971	-2.73569	0.00781017	72.999	-0.701123	-0.110119	Welch Two Sample t-test	two.sided	0.0163448	Significant
DCN	OID20106	P07585	Cardiometabolic	0.150897	-0.0969767	0.05392	-2.7409	0.00789346	65.3502	-0.260835	-0.040958	Welch Two Sample t-test	two.sided	0.0165071	Significant
FMNL1	OID20884	O95466	Neurology	0.551332	0.654903	1.20624	-2.72802	0.00808105	68.7474	-0.954536	-0.148128	Welch Two Sample t-test	two.sided	0.0168872	Significant
UGDH	OID30081	O60701	Cardiometabolic_II	1.01336	1.02927	2.04263	-2.72064	0.0081817	71.2426	-1.756	-0.270719	Welch Two Sample t-test	two.sided	0.0170851	Significant
ITGA2	OID30570	P17301	Inflammation_II	0.228333	0.00680667	0.23514	-2.71567	0.00825242	72.9555	-0.395906	-0.0607604	Welch Two Sample t-test	two.sided	0.0172204	Significant
KHK	OID30241	P50053	Cardiometabolic_II	0.493453	2.45615	2.9496	-2.71346	0.00830266	72.9422	-0.855892	-0.131015	Welch Two Sample t-test	two.sided	0.0173127	Significant
PTPN9	OID30437	P43378	Inflammation_II	0.359214	-0.177243	0.181971	-2.73515	0.00833391	56.023	-0.622303	-0.0961263	Welch Two Sample t-test	two.sided	0.0173653	Significant
VGF	OID31067	O15240	Neurology_II	-0.20346	0.999553	0.796093	2.7116	0.00835195	72.6583	0.053907	0.353013	Welch Two Sample t-test	two.sided	0.0173904	Significant
ADGRG2	OID20189	Q8IZP9	Cardiometabolic	0.270402	0.12466	0.395062	-2.70891	0.00840638	72.9518	-0.469344	-0.0714602	Welch Two Sample t-test	two.sided	0.0174911	Significant
ELOB	OID30127	Q15370	Cardiometabolic_II	0.377293	-0.141073	0.23622	-2.71506	0.0084556	65.744	-0.654762	-0.0998246	Welch Two Sample t-test	two.sided	0.0175808	Significant
MMP9	OID21103	P14780	Neurology	0.30866	2.37727	2.68593	-2.70746	0.00854822	68.6847	-0.53611	-0.0812105	Welch Two Sample t-test	two.sided	0.0177606	Significant
GHRL	OID20175	Q9UBU3	Cardiometabolic	0.588774	1.23884	1.82762	-2.69386	0.00875992	72.9059	-1.02438	-0.153173	Welch Two Sample t-test	two.sided	0.018181	Significant
PFDN2	OID20892	Q9UHV9	Neurology	0.242086	0.29691	0.538996	-2.69782	0.00876313	69.1104	-0.421094	-0.0630768	Welch Two Sample t-test	two.sided	0.018181	Significant
ASGR2	OID30679	P07307	Inflammation_II	0.298222	0.3732	0.671422	-2.6875	0.00891713	72.7377	-0.519392	-0.0770528	Welch Two Sample t-test	two.sided	0.0184872	Significant
ACADM	OID31277	P11310	Oncology_II	0.636284	1.54928	2.18556	-2.6875	0.00894328	71.6888	-1.10829	-0.164284	Welch Two Sample t-test	two.sided	0.0185281	Significant
NCS1	OID21458	P62166	Oncology	0.210127	0.989633	1.19976	-2.69162	0.00895127	67.6943	-0.36592	-0.0543335	Welch Two Sample t-test	two.sided	0.0185314	Significant
EIF4E	OID30557	P06730	Inflammation_II	0.49638	0.513313	1.00969	-2.68289	0.00907831	70.8302	-0.865309	-0.127451	Welch Two Sample t-test	two.sided	0.018778	Significant
YARS1	OID31494	P54577	Oncology_II	0.558199	-0.17031	0.387889	-2.68156	0.00908342	71.8912	-0.973173	-0.143225	Welch Two Sample t-test	two.sided	0.018778	Significant
CD276	OID20680	Q5ZPR3	Inflammation	0.294778	0.35864	0.653418	-2.68467	0.00915281	66.604	-0.513964	-0.0755912	Welch Two Sample t-test	two.sided	0.018908	Significant
NBL1	OID21486	P41271	Oncology	0.173557	0.40375	0.577307	-2.68554	0.00916312	65.5531	-0.302604	-0.0445097	Welch Two Sample t-test	two.sided	0.0189157	Significant
CAT	OID30712	P04040	Inflammation_II	0.402474	0.53373	0.936204	-2.67637	0.00921634	71.733	-0.702272	-0.102676	Welch Two Sample t-test	two.sided	0.019012	Significant
CEACAM16	OID31495	Q2WEN9	Oncology_II	-0.660758	0.1892	-0.471558	2.68505	0.00922796	63.8881	0.169125	1.15239	Welch Two Sample t-test	two.sided	0.0190224	Significant
TGFB2	OID31417	P61812	Oncology_II	0.478361	0.801863	1.28022	-2.67354	0.00926788	72.484	-0.835	-0.121723	Welch Two Sample t-test	two.sided	0.019091	Significant
PAPPA	OID20421	Q13219	Inflammation	-1.05504	2.83145	1.77642	2.68903	0.00934984	57.7708	0.269598	1.84047	Welch Two Sample t-test	two.sided	0.0192462	Significant
LYZL2	OID31180	Q7Z4W2	Oncology_II	-0.367891	1.23809	0.870202	2.66555	0.00946092	72.8579	0.0928143	0.642968	Welch Two Sample t-test	two.sided	0.0194609	Significant
RELT	OID21142	Q969Z4	Neurology	0.221756	0.56584	0.787596	-2.67316	0.00948716	65.1054	-0.387426	-0.0560854	Welch Two Sample t-test	two.sided	0.019501	Significant
PDCD1LG2	OID21273	Q9BQ51	Oncology	0.264637	0.121397	0.386033	-2.66833	0.00949587	68.9074	-0.462494	-0.0667797	Welch Two Sample t-test	two.sided	0.019505	Significant
PAEP	OID20925	P09466	Neurology	0.835596	-3.61316	-2.77756	-2.66165	0.00955753	72.9964	-1.46128	-0.209916	Welch Two Sample t-test	two.sided	0.0196091	Significant
LGALS7_LGALS7B	OID21406	P47929	Oncology	-0.277334	0.78321	0.505876	2.66165	0.00956013	72.9011	0.0696661	0.485003	Welch Two Sample t-test	two.sided	0.0196091	Significant
DNM1	OID31458	Q05193	Oncology_II	0.492938	-2.74057	-2.24764	-2.66024	0.00959391	72.9978	-0.862236	-0.123639	Welch Two Sample t-test	two.sided	0.0196567	Significant
STX5	OID30432	Q13190	Inflammation_II	0.359713	0.0325	0.392213	-2.68799	0.00959693	52.7458	-0.628157	-0.0912692	Welch Two Sample t-test	two.sided	0.0196567	Significant
SH3BGRL2	OID30863	Q9UJC5	Neurology_II	0.363717	0.34133	0.705047	-2.65957	0.00961773	72.7491	-0.63629	-0.0911433	Welch Two Sample t-test	two.sided	0.0196853	Significant
TPMT	OID21270	P51580	Oncology	0.625897	0.471423	1.09732	-2.68289	0.00967541	53.8104	-1.09366	-0.158137	Welch Two Sample t-test	two.sided	0.0197894	Significant
MANSC4	OID30141	A6NHS7	Cardiometabolic_II	0.529167	0.911273	1.44044	-2.66251	0.00969141	67.3552	-0.925829	-0.132504	Welch Two Sample t-test	two.sided	0.0198081	Significant
LAMP3	OID20638	Q9UQV4	Inflammation	0.31916	-0.211173	0.107987	-2.65748	0.00977332	69.0417	-0.558748	-0.0795719	Welch Two Sample t-test	two.sided	0.0199507	Significant
SV2A	OID30965	Q7L0J3	Neurology_II	0.56801	0.372357	0.940367	-2.66725	0.00977502	61.1212	-0.993827	-0.142193	Welch Two Sample t-test	two.sided	0.0199507	Significant
PDCD5	OID21021	O14737	Neurology	0.321084	-0.135093	0.185991	-2.64973	0.00988503	72.4198	-0.562621	-0.0795481	Welch Two Sample t-test	two.sided	0.020161	Significant
PRSS2	OID20364	P07478	Cardiometabolic	0.459548	-0.104743	0.354804	-2.64894	0.00991452	72.1074	-0.805373	-0.113723	Welch Two Sample t-test	two.sided	0.0202069	Significant
NDST1	OID31369	P52848	Oncology_II	0.437503	-0.150817	0.286687	-2.64951	0.00996726	69.6363	-0.766867	-0.10814	Welch Two Sample t-test	two.sided	0.0203	Significant
LDLR	OID20240	P01130	Cardiometabolic	0.395774	0.19671	0.592484	-2.64607	0.00998678	72.2727	-0.693919	-0.0976303	Welch Two Sample t-test	two.sided	0.0203255	Significant
FES	OID21207	P07332	Oncology	0.27835	0.300583	0.578933	-2.64432	0.0100176	72.8883	-0.488145	-0.0685552	Welch Two Sample t-test	two.sided	0.0203739	Significant
TIMM10	OID30358	P62072	Cardiometabolic_II	0.133947	0.0334133	0.16736	-2.63996	0.0101344	72.9434	-0.235069	-0.0328244	Welch Two Sample t-test	two.sided	0.0205968	Significant
NUMB	OID30568	P49757	Inflammation_II	0.435157	0.54277	0.977927	-2.64602	0.0101589	66.3925	-0.763469	-0.106844	Welch Two Sample t-test	two.sided	0.0206322	Significant
EHD3	OID30229	Q9NZN3	Cardiometabolic_II	0.688028	-1.3232	-0.635176	-2.6292	0.0105459	68.9012	-1.21009	-0.165964	Welch Two Sample t-test	two.sided	0.021403	Significant
NPM1	OID20961	P06748	Neurology	0.482129	0.835207	1.31734	-2.63508	0.0105837	62.7628	-0.847784	-0.116474	Welch Two Sample t-test	two.sided	0.0214648	Significant
NOS1	OID20863	P29475	Neurology	0.465073	-0.174387	0.290687	-2.62356	0.0106134	72.0933	-0.818443	-0.111704	Welch Two Sample t-test	two.sided	0.0215097	Significant
MINK1	OID31156	Q8N4C8	Neurology_II	0.293622	-0.814233	-0.520611	-2.63059	0.0106441	64.628	-0.516564	-0.0706806	Welch Two Sample t-test	two.sided	0.021557	Significant
SLITRK6	OID20094	Q9H5Y7	Cardiometabolic	0.249589	0.436807	0.686396	-2.62626	0.0106897	66.9505	-0.439284	-0.059894	Welch Two Sample t-test	two.sided	0.0216341	Significant
INHBC	OID21093	P55103	Neurology	0.301126	-0.238897	0.0622289	-2.63732	0.0107026	58.1239	-0.529668	-0.0725829	Welch Two Sample t-test	two.sided	0.0216449	Significant
GAPDH	OID30600	P04406	Inflammation_II	-0.41822	1.0459	0.62768	2.61985	0.0107289	71.7419	0.0999743	0.736466	Welch Two Sample t-test	two.sided	0.021683	Significant
BCL2L15	OID30498	Q5TBC7	Inflammation_II	0.602578	-0.0260133	0.576564	-2.61559	0.0108292	72.5495	-1.06177	-0.143385	Welch Two Sample t-test	two.sided	0.0218704	Significant
TMED8	OID31462	Q6PL24	Oncology_II	0.305223	0.0707633	0.375987	-2.61634	0.0109317	68.3126	-0.537997	-0.0724501	Welch Two Sample t-test	two.sided	0.0220621	Significant
ING1	OID20853	Q9UK53	Neurology	0.316834	0.778963	1.0958	-2.62115	0.0109543	63.4782	-0.55835	-0.0753184	Welch Two Sample t-test	two.sided	0.0220923	Significant
CD27	OID21527	P26842	Oncology	0.304552	0.395357	0.699909	-2.60762	0.0111899	68.2405	-0.537595	-0.0715098	Welch Two Sample t-test	two.sided	0.0225516	Significant
KLRC1	OID30855	P26715	Neurology_II	0.422281	0.360897	0.783178	-2.60638	0.0112448	67.6708	-0.745612	-0.0989506	Welch Two Sample t-test	two.sided	0.0226464	Significant
AREG	OID21357	P15514	Oncology	0.384212	0.12315	0.507362	-2.59794	0.0113437	72.8028	-0.678973	-0.0894519	Welch Two Sample t-test	two.sided	0.0228297	Significant
TGFBR3	OID20255	Q03167	Cardiometabolic	0.214777	0.448103	0.66288	-2.59865	0.0113571	71.5768	-0.379552	-0.0500018	Welch Two Sample t-test	two.sided	0.0228406	Significant
LHPP	OID20749	Q9H008	Inflammation	0.451496	0.914173	1.36567	-2.59508	0.0114357	72.6138	-0.798272	-0.10472	Welch Two Sample t-test	two.sided	0.0229779	Significant
C1QTNF9	OID30620	P0C862	Inflammation_II	0.365327	0.91194	1.27727	-2.59462	0.0114412	72.9062	-0.64595	-0.0847036	Welch Two Sample t-test	two.sided	0.0229779	Significant
IL25	OID31243	Q9H293	Oncology_II	-0.358092	0.32651	-0.0315822	2.59616	0.0115618	67.4021	0.0828101	0.633374	Welch Two Sample t-test	two.sided	0.0232039	Significant
NECTIN4	OID21490	Q96NY8	Oncology	-0.204758	0.414387	0.209629	2.60419	0.0116575	58.4529	0.047396	0.36212	Welch Two Sample t-test	two.sided	0.0233736	Significant
TFF3	OID20371	Q07654	Cardiometabolic	0.284918	0.383947	0.668864	-2.59609	0.0116625	64.542	-0.504131	-0.0657049	Welch Two Sample t-test	two.sided	0.0233736	Significant
DNAJC6	OID30247	O75061	Cardiometabolic_II	0.496642	0.549887	1.04653	-2.58992	0.011793	66.2389	-0.879476	-0.113808	Welch Two Sample t-test	two.sided	0.0236173	Significant
CD4	OID20584	P01730	Inflammation	0.180876	0.553493	0.734369	-2.58342	0.0118031	72.3272	-0.320435	-0.041316	Welch Two Sample t-test	two.sided	0.0236173	Significant
CA1	OID20409	P00915	Cardiometabolic	-0.66679	0.979597	0.312807	2.58411	0.0118086	71.4042	0.152334	1.18125	Welch Two Sample t-test	two.sided	0.0236173	Significant
GPC5	OID20944	P78333	Neurology	-0.434052	1.65393	1.21988	2.57795	0.0119576	72.9442	0.0984842	0.76962	Welch Two Sample t-test	two.sided	0.0238987	Significant
SMS	OID30853	P52788	Neurology_II	0.443959	0.393157	0.837116	-2.58914	0.0121647	57.5381	-0.787251	-0.100667	Welch Two Sample t-test	two.sided	0.0242958	Significant
MYO9B	OID20451	Q13459	Inflammation	0.431458	0.161207	0.592664	-2.56949	0.0122321	72.7961	-0.766129	-0.0967869	Welch Two Sample t-test	two.sided	0.0244136	Significant
PIK3AP1	OID20587	Q6ZUJ8	Inflammation	0.538527	1.51096	2.04949	-2.56946	0.0123345	69.4838	-0.95659	-0.120463	Welch Two Sample t-test	two.sided	0.0246008	Significant
PSAPL1	OID31473	Q6NUJ1	Oncology_II	-0.317893	0.164447	-0.153447	2.56617	0.0125294	66.8661	0.0706216	0.565165	Welch Two Sample t-test	two.sided	0.0249724	Significant
DNAJB2	OID30661	P25686	Inflammation_II	0.410508	1.1042	1.51471	-2.55839	0.0126	72.6466	-0.730321	-0.0906942	Welch Two Sample t-test	two.sided	0.0250958	Significant
PIKFYVE	OID30465	Q9Y2I7	Inflammation_II	0.30562	-0.00129333	0.304327	-2.56077	0.0126319	69.0941	-0.543704	-0.0675356	Welch Two Sample t-test	two.sided	0.025142	Significant
RBFOX3	OID30984	A6NFN3	Neurology_II	0.442313	0.423773	0.866087	-2.57443	0.0126506	57.2579	-0.786324	-0.0983029	Welch Two Sample t-test	two.sided	0.0251617	Significant
TF	OID30783	P02787	Inflammation_II	0.196049	0.149207	0.345256	-2.55902	0.012759	67.0672	-0.348962	-0.0431357	Welch Two Sample t-test	two.sided	0.0253599	Significant
TLR3	OID20612	O15455	Inflammation	0.473262	-0.19754	0.275722	-2.55942	0.0128623	63.8973	-0.842674	-0.10385	Welch Two Sample t-test	two.sided	0.0255478	Significant
LEP	OID20187	P41159	Cardiometabolic	0.731828	-2.04456	-1.31274	-2.54953	0.0129545	70.7816	-1.30421	-0.159448	Welch Two Sample t-test	two.sided	0.0257131	Significant
CIRBP	OID31503	Q14011	Oncology_II	0.389717	-0.169343	0.220373	-2.54512	0.0130401	72.8912	-0.694899	-0.0845345	Welch Two Sample t-test	two.sided	0.0258653	Significant
FGF23	OID21411	Q9GZV9	Oncology	0.49844	-1.39265	-0.894207	-2.56316	0.0130556	56.6077	-0.887904	-0.108976	Welch Two Sample t-test	two.sided	0.0258782	Significant
REG1B	OID20266	P48304	Cardiometabolic	0.448473	0.159313	0.607787	-2.54214	0.0131672	72.0713	-0.800145	-0.0968014	Welch Two Sample t-test	two.sided	0.0260816	Significant
NAAA	OID20931	Q02083	Neurology	0.308202	0.257987	0.566189	-2.54418	0.0132669	66.9529	-0.550002	-0.0664026	Welch Two Sample t-test	two.sided	0.0262611	Significant
BRAP	OID31506	Q7Z569	Oncology_II	0.480786	0.0413767	0.522162	-2.53879	0.0133185	70.9505	-0.858394	-0.103177	Welch Two Sample t-test	two.sided	0.0263451	Significant
F12	OID30739	P00748	Inflammation_II	0.189377	0.15057	0.339947	-2.53404	0.0134405	72.3588	-0.338342	-0.0404116	Welch Two Sample t-test	two.sided	0.0265683	Significant
KIRREL2	OID20873	Q6UWL6	Neurology	0.260871	0.727033	0.987904	-2.53412	0.0134784	71.0725	-0.466131	-0.055611	Welch Two Sample t-test	two.sided	0.0266248	Significant
RAB44	OID31346	Q7Z6P3	Oncology_II	0.461521	0.263757	0.725278	-2.53525	0.0135199	68.6169	-0.82472	-0.0983224	Welch Two Sample t-test	two.sided	0.0266887	Significant
LARP1	OID31372	Q6PKG0	Oncology_II	0.32664	-0.50248	-0.17584	-2.53354	0.013538	69.8746	-0.583784	-0.069496	Welch Two Sample t-test	two.sided	0.0267061	Significant
NFYA	OID30134	P23511	Cardiometabolic_II	0.373462	-0.520847	-0.147384	-2.51848	0.0139786	72.9786	-0.669003	-0.0779212	Welch Two Sample t-test	two.sided	0.0275564	Significant
PZP	OID30730	P20742	Inflammation_II	0.719798	-1.82014	-1.10034	-2.51921	0.0139906	71.7482	-1.28941	-0.150184	Welch Two Sample t-test	two.sided	0.0275612	Significant
LRRN1	OID20438	Q6UXK5	Inflammation	-0.272659	0.411877	0.139218	2.51709	0.0140441	72.5067	0.0567462	0.488572	Welch Two Sample t-test	two.sided	0.0276478	Significant
SERPINB1	OID21088	P30740	Neurology	0.411971	0.69976	1.11173	-2.51621	0.0142021	68.7184	-0.738621	-0.0853216	Welch Two Sample t-test	two.sided	0.0279399	Significant
AP3B1	OID31478	O00203	Oncology_II	0.508247	0.286173	0.79442	-2.53428	0.0142683	52.826	-0.910527	-0.105967	Welch Two Sample t-test	two.sided	0.028051	Significant
CEP112	OID30115	Q8N8E3	Cardiometabolic_II	0.382097	-0.18055	0.201547	-2.51072	0.0143508	70.3034	-0.685599	-0.0785942	Welch Two Sample t-test	two.sided	0.028194	Significant
LEO1	OID30991	Q8WVC0	Neurology_II	0.339281	0.187637	0.526918	-2.51368	0.0145795	61.5441	-0.60913	-0.0694325	Welch Two Sample t-test	two.sided	0.0286238	Significant
RNASE1	OID30672	P07998	Inflammation_II	0.205904	0.153887	0.359791	-2.51886	0.0146035	57.0009	-0.369596	-0.042213	Welch Two Sample t-test	two.sided	0.0286514	Significant
CACNB3	OID31039	P54284	Neurology_II	0.323033	0.138847	0.46188	-2.50358	0.0146753	68.6907	-0.580459	-0.0656076	Welch Two Sample t-test	two.sided	0.0287727	Significant
MTPN	OID20080	P58546	Cardiometabolic	0.245673	0.147647	0.39332	-2.51343	0.014875	55.7238	-0.4415	-0.0498465	Welch Two Sample t-test	two.sided	0.0291358	Significant
VMO1	OID21381	Q7Z5L0	Oncology	0.403442	-0.064	0.339442	-2.4964	0.0148806	70.659	-0.725709	-0.0811752	Welch Two Sample t-test	two.sided	0.0291358	Significant
AXL	OID20363	P30530	Cardiometabolic	0.206411	0.333347	0.539758	-2.49665	0.014928	69.0273	-0.371342	-0.0414798	Welch Two Sample t-test	two.sided	0.0292087	Significant
CRIP2	OID20901	P52943	Neurology	-0.30627	1.97178	1.66551	2.51149	0.0149524	55.6495	0.0619459	0.550594	Welch Two Sample t-test	two.sided	0.0292367	Significant
SKAP1	OID20906	Q86WV1	Neurology	-0.275391	-0.819047	-1.09444	2.49793	0.0149721	66.5151	0.0553059	0.495476	Welch Two Sample t-test	two.sided	0.0292554	Significant
COPB2	OID30173	P35606	Cardiometabolic_II	0.281729	0.0987133	0.380442	-2.49479	0.0149909	69.2748	-0.506996	-0.0564622	Welch Two Sample t-test	two.sided	0.0292722	Significant
NT5C	OID30294	Q8TCD5	Cardiometabolic_II	0.23604	1.59807	1.83411	-2.4902	0.0150486	72.8366	-0.424959	-0.0471213	Welch Two Sample t-test	two.sided	0.029363	Significant
IL1RAP	OID21126	Q9NPH3	Neurology	-0.255648	0.67425	0.418602	2.49182	0.0150577	70.6652	0.0510627	0.460233	Welch Two Sample t-test	two.sided	0.029363	Significant
UBXN1	OID30654	Q04323	Inflammation_II	0.323391	0.244987	0.568378	-2.49574	0.0150727	66.1016	-0.582093	-0.0646889	Welch Two Sample t-test	two.sided	0.0293725	Significant
IL31	OID30487	Q6EBC2	Inflammation_II	0.469372	-0.300437	0.168936	-2.48587	0.0152439	72.0521	-0.845766	-0.0929782	Welch Two Sample t-test	two.sided	0.0296861	Significant
CTSE	OID30628	P14091	Inflammation_II	0.341463	0.473283	0.814747	-2.48321	0.015339	72.3447	-0.61556	-0.067367	Welch Two Sample t-test	two.sided	0.0298511	Significant
CDC37	OID21470	Q16543	Oncology	0.182181	0.0676833	0.249864	-2.48546	0.0153908	68.3189	-0.328434	-0.035928	Welch Two Sample t-test	two.sided	0.0299317	Significant
AFM	OID30741	P43652	Inflammation_II	0.152009	-0.0176533	0.134356	-2.47973	0.0154588	72.9083	-0.274183	-0.0298345	Welch Two Sample t-test	two.sided	0.0300438	Significant
GZMB	OID20604	P10144	Inflammation	0.63964	0.00714	0.64678	-2.48407	0.0155514	65.5873	-1.15381	-0.125471	Welch Two Sample t-test	two.sided	0.0302035	Significant
RAB6B	OID20817	Q9NRW1	Neurology	0.294184	-0.9908	-0.696616	-2.47684	0.0156144	71.7086	-0.530972	-0.0573964	Welch Two Sample t-test	two.sided	0.0302941	Significant
ROR1	OID20224	Q01973	Cardiometabolic	0.238381	0.34615	0.584531	-2.47803	0.0156191	70.1982	-0.430232	-0.0465299	Welch Two Sample t-test	two.sided	0.0302941	Significant
MPHOSPH8	OID20092	Q99549	Cardiometabolic	0.314229	0.757067	1.0713	-2.47722	0.0157533	67.4413	-0.567387	-0.0610705	Welch Two Sample t-test	two.sided	0.0305158	Significant
CYB5A	OID31171	P00167	Oncology_II	0.708151	0.254807	0.962958	-2.48145	0.0157545	63.2457	-1.27839	-0.137912	Welch Two Sample t-test	two.sided	0.0305158	Significant
IGFBP3	OID20398	P17936	Cardiometabolic	-0.248903	0.24145	-0.00745333	2.47399	0.0157975	69.7636	0.0482349	0.449572	Welch Two Sample t-test	two.sided	0.0305786	Significant
MCEMP1	OID30501	Q8IX19	Inflammation_II	0.497257	2.07888	2.57614	-2.46694	0.0160846	69.7971	-0.899292	-0.0952212	Welch Two Sample t-test	two.sided	0.0311134	Significant
LMOD2	OID30864	Q6P5Q4	Neurology_II	0.310188	-0.599483	-0.289296	-2.46702	0.0161819	67.1285	-0.561144	-0.0592312	Welch Two Sample t-test	two.sided	0.0312806	Significant
PLXNA4	OID20597	Q9HCM2	Inflammation	-0.318236	1.83359	1.51535	2.46935	0.0162488	63.2157	0.0607185	0.575753	Welch Two Sample t-test	two.sided	0.0313889	Significant
CXCL3	OID20788	P19876	Inflammation	0.662651	2.28801	2.95066	-2.46228	0.0162751	69.8764	-1.19941	-0.125889	Welch Two Sample t-test	two.sided	0.0314188	Significant
SGSH	OID30341	P51688	Cardiometabolic_II	0.424932	0.198597	0.623529	-2.48471	0.0163059	50.7448	-0.768309	-0.0815558	Welch Two Sample t-test	two.sided	0.0314325	Significant
FAM172A	OID30248	Q8WUF8	Cardiometabolic_II	0.225587	0.239813	0.4654	-2.47153	0.0163129	59.92	-0.408167	-0.0430064	Welch Two Sample t-test	two.sided	0.0314325	Significant
SERPINA9	OID21284	Q86WD7	Oncology	0.499022	0.0706067	0.569629	-2.46136	0.0163149	69.8315	-0.903396	-0.0946482	Welch Two Sample t-test	two.sided	0.0314325	Significant
CNTN1	OID20307	Q12860	Cardiometabolic	0.17672	0.336993	0.513713	-2.46124	0.0164388	66.7256	-0.320047	-0.0333931	Welch Two Sample t-test	two.sided	0.0316501	Significant
EGLN1	OID20572	Q9GZT9	Inflammation	0.529409	0.78414	1.31355	-2.46166	0.0164712	65.5004	-0.958855	-0.0999623	Welch Two Sample t-test	two.sided	0.0316913	Significant
SPINK1	OID21097	P00995	Neurology	0.269291	0.38848	0.657771	-2.4611	0.0165285	64.6879	-0.487836	-0.0507467	Welch Two Sample t-test	two.sided	0.0317805	Significant
LMNB2	OID31109	Q03252	Neurology_II	0.187034	0.170583	0.357618	-2.4535	0.0165437	72.7363	-0.338973	-0.0350955	Welch Two Sample t-test	two.sided	0.0317886	Significant
SCN4B	OID30277	Q8IWT1	Cardiometabolic_II	-0.306748	0.710497	0.403749	2.44675	0.0171606	64.2579	0.0563128	0.557183	Welch Two Sample t-test	two.sided	0.032952	Significant
CXCL12	OID20464	P48061	Inflammation	0.23818	1.57408	1.81226	-2.44863	0.0171735	62.1826	-0.43261	-0.0437496	Welch Two Sample t-test	two.sided	0.0329549	Significant
TP53BP1	OID30470	Q12888	Inflammation_II	0.272726	0.29577	0.568496	-2.44312	0.0172833	65.0725	-0.495661	-0.04979	Welch Two Sample t-test	two.sided	0.0331435	Significant
EFCAB14	OID31460	O75071	Oncology_II	0.195972	0.943197	1.13917	-2.43528	0.0175151	67.8181	-0.35656	-0.0353849	Welch Two Sample t-test	two.sided	0.0335658	Significant
NFAT5	OID30522	O94916	Inflammation_II	0.506727	0.83488	1.34161	-2.42959	0.0177169	69.1555	-0.922785	-0.0906682	Welch Two Sample t-test	two.sided	0.0339299	Significant
PTEN	OID20794	P60484	Neurology	0.340198	-0.43238	-0.0921822	-2.42692	0.0179242	66.9848	-0.619993	-0.0604025	Welch Two Sample t-test	two.sided	0.0343042	Significant
GPHA2	OID31437	Q96T91	Oncology_II	0.229161	-0.203777	0.0253844	-2.42234	0.0180154	69.937	-0.417845	-0.0404777	Welch Two Sample t-test	two.sided	0.034456	Significant
MDH1	OID30669	P40925	Inflammation_II	0.0662022	-0.06572	0.000482222	-2.42177	0.0181448	67.3258	-0.120761	-0.0116435	Welch Two Sample t-test	two.sided	0.0346805	Significant
MRPL24	OID30178	Q96A35	Cardiometabolic_II	0.280504	0.0422533	0.322758	-2.41433	0.0183376	71.1706	-0.512157	-0.0488514	Welch Two Sample t-test	two.sided	0.0350258	Significant
NEXN	OID30678	Q0ZGT2	Inflammation_II	0.328667	0.01644	0.345107	-2.41306	0.0184402	70.0194	-0.600314	-0.057019	Welch Two Sample t-test	two.sided	0.0351984	Significant
CD207	OID21298	Q9UJ71	Oncology	-0.239507	0.591487	0.35198	2.40844	0.0185487	72.9336	0.0413105	0.437703	Welch Two Sample t-test	two.sided	0.0353822	Significant
STXBP3	OID21240	O00186	Oncology	0.320058	-0.412853	-0.0927956	-2.40777	0.0185904	72.6495	-0.585003	-0.0551127	Welch Two Sample t-test	two.sided	0.0354384	Significant
CCN4	OID21444	O95388	Oncology	0.307844	1.16709	1.47493	-2.40774	0.0186539	70.9541	-0.562785	-0.0529037	Welch Two Sample t-test	two.sided	0.0355359	Significant
SAG	OID30874	P10523	Neurology_II	0.361144	0.08844	0.449584	-2.40433	0.0187418	72.949	-0.660507	-0.0617817	Welch Two Sample t-test	two.sided	0.0356799	Significant
OMG	OID21352	P23515	Oncology	0.40216	0.308187	0.710347	-2.41029	0.0189075	62.2446	-0.735665	-0.0686551	Welch Two Sample t-test	two.sided	0.0359715	Significant
PAFAH1B3	OID30998	Q15102	Neurology_II	0.53111	0.381797	0.912907	-2.40295	0.0191835	63.7793	-0.972686	-0.0895338	Welch Two Sample t-test	two.sided	0.0364726	Significant
ANGPT2	OID21463	O15123	Oncology	0.317992	0.148763	0.466756	-2.39566	0.0193116	68.9065	-0.582802	-0.0531829	Welch Two Sample t-test	two.sided	0.036692	Significant
CCDC80	OID20226	Q76M96	Cardiometabolic	0.203836	0.721707	0.925542	-2.39204	0.0193318	72.9774	-0.373668	-0.0340034	Welch Two Sample t-test	two.sided	0.0367062	Significant
TNFRSF13B	OID20702	O14836	Inflammation	0.236162	0.0421667	0.278329	-2.38589	0.0198319	67.9137	-0.433684	-0.0386406	Welch Two Sample t-test	two.sided	0.0376311	Significant
CLPS	OID21156	P04118	Neurology	0.449912	-0.0639833	0.385929	-2.37863	0.0200883	70.5311	-0.827105	-0.0727191	Welch Two Sample t-test	two.sided	0.0380926	Significant
CEACAM5	OID21171	P06731	Oncology	0.498587	-0.623473	-0.124887	-2.37591	0.020235	70.2937	-0.91709	-0.0800833	Welch Two Sample t-test	two.sided	0.0383456	Significant
REG1A	OID20415	P05451	Cardiometabolic	0.339484	0.19068	0.530164	-2.37333	0.0202762	72.6235	-0.62459	-0.0543786	Welch Two Sample t-test	two.sided	0.0383986	Significant
CHM	OID30972	P24386	Neurology_II	0.42035	0.304817	0.725167	-2.37225	0.0203826	71.268	-0.773642	-0.0670577	Welch Two Sample t-test	two.sided	0.0385747	Significant
C2orf69	OID30883	Q8N8R5	Neurology_II	0.325168	0.116657	0.441824	-2.37665	0.0204095	65.3445	-0.598385	-0.0519507	Welch Two Sample t-test	two.sided	0.0386003	Significant
SMNDC1	OID31471	O75940	Oncology_II	0.56896	0.0421133	0.611073	-2.37158	0.0205678	67.5894	-1.04774	-0.0901792	Welch Two Sample t-test	two.sided	0.0388742	Significant
CDH17	OID20134	Q12864	Cardiometabolic	0.446188	-0.23001	0.216178	-2.36562	0.0206637	72.8297	-0.822108	-0.0702675	Welch Two Sample t-test	two.sided	0.03903	Significant
ZBP1	OID30526	Q9H171	Inflammation_II	0.445217	-0.04977	0.395447	-2.36581	0.0206781	72.1983	-0.820345	-0.0700881	Welch Two Sample t-test	two.sided	0.0390317	Significant
SPRY2	OID20475	O43597	Inflammation	-0.380684	1.23579	0.855109	2.39353	0.0207228	47.1053	0.0607411	0.700628	Welch Two Sample t-test	two.sided	0.0390903	Significant
BTLA	OID31237	Q7Z6A9	Oncology_II	0.363064	1.02909	1.39216	-2.35933	0.021032	71.7662	-0.669844	-0.0562846	Welch Two Sample t-test	two.sided	0.0396398	Significant
CCNE1	OID30456	P24864	Inflammation_II	0.275589	-0.349613	-0.0740244	-2.35829	0.0210415	72.9566	-0.508492	-0.0426854	Welch Two Sample t-test	two.sided	0.0396398	Significant
HARS1	OID21086	P12081	Neurology	0.226397	-0.0588033	0.167593	-2.3791	0.0211761	50.475	-0.417488	-0.0353052	Welch Two Sample t-test	two.sided	0.0398675	Significant
FAM171B	OID31338	Q6P995	Oncology_II	0.202677	0.204123	0.4068	-2.35645	0.0212552	69.9743	-0.374218	-0.0311355	Welch Two Sample t-test	two.sided	0.0399709	Significant
CXCL17	OID20622	Q6UXB2	Inflammation	0.306783	-0.242217	0.0645667	-2.36222	0.0212588	63.1905	-0.566295	-0.0472722	Welch Two Sample t-test	two.sided	0.0399709	Significant
GALNT3	OID20471	Q14435	Inflammation	0.324842	0.731633	1.05648	-2.3522	0.0214847	69.8923	-0.600284	-0.0494	Welch Two Sample t-test	two.sided	0.0403442	Significant
ARHGEF10	OID30994	O15013	Neurology_II	0.36803	0.367563	0.735593	-2.3691	0.0214853	53.3115	-0.679573	-0.0564874	Welch Two Sample t-test	two.sided	0.0403442	Significant
MMP12	OID21439	P39900	Oncology	0.36952	1.21711	1.58663	-2.35163	0.0216195	67.4465	-0.683121	-0.0559189	Welch Two Sample t-test	two.sided	0.04057	Significant
DNAJC21	OID31104	Q5F1R6	Neurology_II	0.22199	-0.218017	0.00397333	-2.34527	0.0217427	72.7647	-0.410646	-0.0333343	Welch Two Sample t-test	two.sided	0.0407746	Significant
PRTG	OID21443	Q2VWP7	Oncology	0.183317	0.418617	0.601933	-2.34336	0.0220007	68.9539	-0.339379	-0.0272543	Welch Two Sample t-test	two.sided	0.0412318	Significant
DCTN6	OID20879	O00399	Neurology	0.427799	-0.932197	-0.504398	-2.34961	0.0220358	61.19	-0.791852	-0.0637458	Welch Two Sample t-test	two.sided	0.0412706	Significant
NOS2	OID30087	P35228	Cardiometabolic_II	0.50208	0.474727	0.976807	-2.33675	0.0222112	72.6853	-0.930331	-0.073829	Welch Two Sample t-test	two.sided	0.0415722	Significant
CCL4	OID20695	P13236	Inflammation	0.380693	1.54668	1.92737	-2.33509	0.0226135	65.4967	-0.706244	-0.0551431	Welch Two Sample t-test	two.sided	0.0422977	Significant
HYAL1	OID20357	Q12794	Cardiometabolic	0.160929	0.131567	0.292496	-2.32243	0.0230019	72.9845	-0.299031	-0.0228268	Welch Two Sample t-test	two.sided	0.0429965	Significant
CPTP	OID30106	Q5TA50	Cardiometabolic_II	0.39064	0.225927	0.616567	-2.31927	0.0232955	70.2013	-0.726551	-0.0547293	Welch Two Sample t-test	two.sided	0.043517	Significant
HAGH	OID21459	Q16775	Oncology	0.47262	-5.14027	-4.66765	-2.31893	0.0233582	69.1994	-0.879188	-0.0660516	Welch Two Sample t-test	two.sided	0.043606	Significant
AKT2	OID31052	P31751	Neurology_II	0.254074	-0.728777	-0.474702	-2.31729	0.0233938	70.5695	-0.472719	-0.0354296	Welch Two Sample t-test	two.sided	0.0436442	Significant
ACVRL1	OID20999	P37023	Neurology	0.178891	0.427033	0.605924	-2.31752	0.0236585	64.528	-0.333073	-0.024709	Welch Two Sample t-test	two.sided	0.0441096	Significant
SOX9	OID30905	P48436	Neurology_II	0.155012	0.581463	0.736476	-2.30999	0.0237411	72.4296	-0.28877	-0.0212543	Welch Two Sample t-test	two.sided	0.044235	Significant
PTPRZ1	OID30343	P23471	Cardiometabolic_II	0.206361	0.48677	0.693131	-2.32738	0.0237716	53.3354	-0.384178	-0.0285445	Welch Two Sample t-test	two.sided	0.0442601	Significant
NFKB1	OID30160	P19838	Cardiometabolic_II	0.44188	1.58281	2.02469	-2.31191	0.0237926	68.5691	-0.823221	-0.0605394	Welch Two Sample t-test	two.sided	0.0442601	Significant
CRLF1	OID20699	O75462	Inflammation	0.147922	-0.07916	0.0687622	-2.30859	0.0238005	72.9996	-0.275623	-0.0202215	Welch Two Sample t-test	two.sided	0.0442601	Significant
C1RL	OID30721	Q9NZP8	Inflammation_II	0.156811	0.2203	0.377111	-2.30879	0.0238696	71.0072	-0.292238	-0.0213845	Welch Two Sample t-test	two.sided	0.0443601	Significant
NECAP2	OID30089	Q9NVZ3	Cardiometabolic_II	0.375108	0.0360967	0.411204	-2.30768	0.0238979	71.908	-0.699148	-0.0510679	Welch Two Sample t-test	two.sided	0.044384	Significant
GABARAP	OID31414	O95166	Oncology_II	-0.257406	0.918523	0.661118	2.30738	0.0239186	71.8248	0.0350109	0.4798	Welch Two Sample t-test	two.sided	0.0443939	Significant
NDUFA5	OID30520	Q16718	Inflammation_II	0.320688	0.31833	0.639018	-2.32006	0.0239669	56.6017	-0.597518	-0.0438574	Welch Two Sample t-test	two.sided	0.0444479	Significant
MEGF11	OID30099	A6BM72	Cardiometabolic_II	0.275417	0.532637	0.808053	-2.31476	0.0239785	61.5172	-0.513297	-0.0375361	Welch Two Sample t-test	two.sided	0.0444479	Significant
SAA4	OID30726	P35542	Inflammation_II	0.11879	0.0385167	0.157307	-2.31472	0.0240402	60.4682	-0.221428	-0.0161523	Welch Two Sample t-test	two.sided	0.0445338	Significant
CHEK2	OID20054	O96017	Cardiometabolic	-0.200336	0.54156	0.341224	2.30144	0.024315	70.7659	0.0267569	0.373914	Welch Two Sample t-test	two.sided	0.0449975	Significant
ARNT	OID20432	P27540	Inflammation	0.32341	0.107417	0.430827	-2.30725	0.0243217	63.332	-0.603491	-0.0433289	Welch Two Sample t-test	two.sided	0.0449975	Significant
TGM2	OID20141	P21980	Cardiometabolic	0.314341	-0.537977	-0.223636	-2.2957	0.0245744	72.8211	-0.587246	-0.0414363	Welch Two Sample t-test	two.sided	0.0454269	Significant
OPTC	OID21362	Q9UBM4	Oncology	0.304384	0.286887	0.591271	-2.30034	0.0245853	66.2647	-0.568554	-0.0402154	Welch Two Sample t-test	two.sided	0.0454269	Significant
SMARCA2	OID20796	P51531	Neurology	0.678637	-4.3981	-3.71947	-2.29644	0.0246138	70.7814	-1.26791	-0.0893624	Welch Two Sample t-test	two.sided	0.0454506	Significant
CPB2	OID30734	Q96IY4	Inflammation_II	0.15305	-0.136063	0.0169867	-2.29525	0.0247148	70.1197	-0.286038	-0.0200623	Welch Two Sample t-test	two.sided	0.0456078	Significant
RAB39B	OID30069	Q96DA2	Cardiometabolic_II	0.527466	-0.740483	-0.213018	-2.29551	0.0248653	66.4891	-0.986175	-0.0687557	Welch Two Sample t-test	two.sided	0.0458563	Significant
KLF4	OID30808	O43474	Neurology_II	0.250689	0.732613	0.983302	-2.29448	0.0250628	63.8215	-0.468967	-0.0324107	Welch Two Sample t-test	two.sided	0.046191	Significant
MDK	OID21489	P21741	Oncology	0.20268	0.0656533	0.268333	-2.29182	0.0251004	66.2703	-0.379235	-0.0261251	Welch Two Sample t-test	two.sided	0.0462309	Significant
AMY2A	OID20333	P04746	Cardiometabolic	0.282444	0.223967	0.506411	-2.28596	0.0251647	72.8993	-0.528697	-0.0361915	Welch Two Sample t-test	two.sided	0.0463198	Significant
SIGLEC5	OID21082	O15389	Neurology	0.599707	0.188767	0.788473	-2.28973	0.025457	61.9275	-1.12327	-0.0761412	Welch Two Sample t-test	two.sided	0.046828	Significant
WASF1	OID20091	Q92558	Cardiometabolic	0.191613	0.344453	0.536067	-2.26634	0.0263985	72.9075	-0.36012	-0.023107	Welch Two Sample t-test	two.sided	0.0485289	Significant
LPCAT2	OID21290	Q7L5N7	Oncology	0.227534	0.616943	0.844478	-2.26655	0.0264417	71.5739	-0.427675	-0.0273938	Welch Two Sample t-test	two.sided	0.0485472	Significant
KAZN	OID31481	Q674X7	Oncology_II	0.37145	0.619963	0.991413	-2.26561	0.0264424	72.9836	-0.698206	-0.0446942	Welch Two Sample t-test	two.sided	0.0485472	Significant
CTRL	OID31157	P40313	Neurology_II	0.407858	0.249367	0.657224	-2.27001	0.0264589	66.4038	-0.766545	-0.0491706	Welch Two Sample t-test	two.sided	0.0485472	Significant
TSPYL1	OID30512	Q9H0U9	Inflammation_II	0.22219	0.0998833	0.322073	-2.26547	0.0265634	70.3659	-0.41778	-0.0266003	Welch Two Sample t-test	two.sided	0.0487081	Significant
PMS1	OID30943	P54277	Neurology_II	0.422024	-2.39431	-1.97229	-2.28184	0.0266057	52.1924	-0.793119	-0.0509296	Welch Two Sample t-test	two.sided	0.0487494	Significant
ADA	OID20645	P00813	Inflammation	0.209203	0.296857	0.50606	-2.2661	0.0266197	68.2661	-0.39341	-0.024997	Welch Two Sample t-test	two.sided	0.0487494	Significant
PLPBP	OID20144	O94903	Cardiometabolic	0.344399	0.235663	0.580062	-2.26823	0.026661	64.6798	-0.647664	-0.0411336	Welch Two Sample t-test	two.sided	0.0487941	Significant
CD5	OID21449	P06127	Oncology	0.190023	0.0693633	0.259387	-2.25693	0.0270195	72.6634	-0.357838	-0.022209	Welch Two Sample t-test	two.sided	0.0494189	Significant
CARHSP1	OID20859	Q9Y2V2	Neurology	-0.444196	0.80594	0.361744	2.25518	0.027218	70.7406	0.0514294	0.836962	Welch Two Sample t-test	two.sided	0.0497242	Significant
PTPRN2	OID20912	Q92932	Neurology	-0.207752	0.644963	0.437211	2.25461	0.0272239	71.4503	0.0240396	0.391465	Welch Two Sample t-test	two.sided	0.0497242	Significant
M6PR	OID30208	P20645	Cardiometabolic_II	0.232497	1.0431	1.27559	-2.25377	0.0272381	72.4079	-0.43812	-0.026873	Welch Two Sample t-test	two.sided	0.0497242	Significant
CRHR1	OID20055	P34998	Cardiometabolic	0.295091	-0.04442	0.250671	-2.25145	0.0274017	72.1779	-0.556358	-0.0338245	Welch Two Sample t-test	two.sided	0.0499913	Significant
MINDY1	OID31399	Q8N5J2	Oncology_II	0.596616	2.12371	2.72033	-2.24785	0.0276659	71.6144	-1.12576	-0.0674698	Welch Two Sample t-test	two.sided	0.0504413	Non-significant
SRP14	OID21324	P37108	Oncology	0.486153	1.09943	1.58558	-2.24773	0.027929	66.2248	-0.917956	-0.0543509	Welch Two Sample t-test	two.sided	0.0508599	Non-significant
CPPED1	OID21053	Q9BRF8	Neurology	0.3201	0.557813	0.877913	-2.24925	0.0279307	64.2542	-0.604383	-0.035817	Welch Two Sample t-test	two.sided	0.0508599	Non-significant
ACTN4	OID20435	O43707	Inflammation	0.197242	0.273147	0.470389	-2.25618	0.028053	55.0297	-0.37244	-0.0220449	Welch Two Sample t-test	two.sided	0.0510505	Non-significant
AMY2B	OID20340	P19961	Cardiometabolic	0.27771	0.12961	0.40732	-2.24044	0.0281068	72.9725	-0.52475	-0.03067	Welch Two Sample t-test	two.sided	0.0511129	Non-significant
HBEGF	OID21465	Q99075	Oncology	-0.297158	2.56839	2.27123	2.24054	0.0281227	72.4366	0.0327969	0.561519	Welch Two Sample t-test	two.sided	0.0511129	Non-significant
LAMTOR5	OID31396	O43504	Oncology_II	0.335432	-0.298463	0.0369689	-2.24019	0.0281664	71.9789	-0.633922	-0.0369422	Welch Two Sample t-test	two.sided	0.0511392	Non-significant
NBN	OID20442	O60934	Inflammation	0.494689	1.76777	2.26246	-2.24491	0.0281892	64.8776	-0.934794	-0.0545843	Welch Two Sample t-test	two.sided	0.0511392	Non-significant
CCDC50	OID31001	Q8IVM0	Neurology_II	0.513138	-0.413127	0.100011	-2.24127	0.0281903	69.8166	-0.969784	-0.0564911	Welch Two Sample t-test	two.sided	0.0511392	Non-significant
SELPLG	OID20560	Q14242	Inflammation	-0.112304	-0.0890733	-0.201378	2.23989	0.0283028	69.4196	0.0122918	0.212317	Welch Two Sample t-test	two.sided	0.0513111	Non-significant
LAP3	OID20436	P28838	Inflammation	0.537364	-0.6919	-0.154536	-2.23515	0.028904	64.0124	-1.01765	-0.0570807	Welch Two Sample t-test	two.sided	0.0523681	Non-significant
DGKA	OID30546	P23743	Inflammation_II	0.203002	0.229647	0.432649	-2.22745	0.0291004	70.732	-0.384735	-0.0212691	Welch Two Sample t-test	two.sided	0.0526908	Non-significant
FGFBP3	OID31108	Q8TAT2	Neurology_II	0.198232	0.483957	0.682189	-2.2256	0.0292079	71.2216	-0.375822	-0.0206428	Welch Two Sample t-test	two.sided	0.0528523	Non-significant
PTTG1	OID31326	O95997	Oncology_II	0.796862	-1.36161	-0.564744	-2.27309	0.0292602	35.0393	-1.50851	-0.0852096	Welch Two Sample t-test	two.sided	0.052914	Non-significant
TYRO3	OID20161	Q06418	Cardiometabolic	0.180484	0.08156	0.262044	-2.22689	0.0296492	61.1178	-0.342543	-0.0184257	Welch Two Sample t-test	two.sided	0.0535839	Non-significant
EIF2AK2	OID31442	P19525	Oncology_II	0.603422	0.22858	0.832002	-2.21771	0.0296931	72.8642	-1.14572	-0.0611245	Welch Two Sample t-test	two.sided	0.0536296	Non-significant
ESPL1	OID31176	Q14674	Oncology_II	-0.366133	0.703233	0.3371	2.23168	0.0298019	54.0704	0.0372194	0.695047	Welch Two Sample t-test	two.sided	0.0537924	Non-significant
PEPD	OID30688	P12955	Inflammation_II	0.157502	0.144787	0.302289	-2.21619	0.0298265	72.2833	-0.299166	-0.0158386	Welch Two Sample t-test	two.sided	0.0538031	Non-significant
FLT4	OID21491	P35916	Oncology	0.21922	0.240387	0.459607	-2.21613	0.0298915	70.9408	-0.416464	-0.0219757	Welch Two Sample t-test	two.sided	0.0538869	Non-significant
FBN2	OID30974	P35556	Neurology_II	0.343343	0.358863	0.702207	-2.21534	0.0300999	67.7836	-0.652628	-0.0340585	Welch Two Sample t-test	two.sided	0.0542287	Non-significant
ATP6V1D	OID21341	Q9Y5K8	Oncology	-0.13426	0.0990667	-0.0351933	2.21556	0.0301998	65.5547	0.0132557	0.255264	Welch Two Sample t-test	two.sided	0.0543748	Non-significant
CST5	OID20995	P28325	Neurology	0.29995	-0.158723	0.141227	-2.20832	0.0308936	62.5842	-0.571415	-0.0284855	Welch Two Sample t-test	two.sided	0.0555892	Non-significant
ILKAP	OID20855	Q9H0C8	Neurology	0.446071	0.80038	1.24645	-2.20605	0.030936	64.7271	-0.849931	-0.0422111	Welch Two Sample t-test	two.sided	0.0556309	Non-significant
FEN1	OID21192	P39748	Oncology	0.408541	0.271923	0.680464	-2.19839	0.0310935	72.964	-0.778916	-0.0381658	Welch Two Sample t-test	two.sided	0.0558793	Non-significant
SERPINA7	OID30724	P05543	Inflammation_II	0.140589	0.0388267	0.179416	-2.20223	0.0312209	64.6725	-0.268097	-0.0130806	Welch Two Sample t-test	two.sided	0.0560591	Non-significant
EGF	OID20698	P01133	Inflammation	0.417724	3.59018	4.0079	-2.20065	0.0312324	66.6028	-0.796645	-0.0388039	Welch Two Sample t-test	two.sided	0.0560591	Non-significant
FNTA	OID31381	P49354	Oncology_II	0.223864	0.270553	0.494418	-2.21883	0.0312732	47.8786	-0.426737	-0.0209917	Welch Two Sample t-test	two.sided	0.0560975	Non-significant
C9orf40	OID31489	Q8IXQ3	Oncology_II	-0.642637	1.9643	1.32166	2.19634	0.0313522	70.6272	0.0591667	1.22611	Welch Two Sample t-test	two.sided	0.0562044	Non-significant
ACP1	OID30524	P24666	Inflammation_II	0.527381	0.627203	1.15458	-2.20254	0.031398	61.285	-1.00613	-0.0486326	Welch Two Sample t-test	two.sided	0.0562515	Non-significant
RALY	OID31382	Q9UKM9	Oncology_II	0.361128	1.51756	1.87869	-2.19844	0.0314544	65.5324	-0.689138	-0.0331176	Welch Two Sample t-test	two.sided	0.0563177	Non-significant
NTRK3	OID21057	Q16288	Neurology	0.132129	0.222253	0.354382	-2.19638	0.0315512	66.596	-0.252218	-0.0120402	Welch Two Sample t-test	two.sided	0.056456	Non-significant
GIPR	OID30542	P48546	Inflammation_II	0.990941	4.46256	5.4535	-2.20027	0.0316449	60.0624	-1.8918	-0.0900822	Welch Two Sample t-test	two.sided	0.0565885	Non-significant
PXN	OID20822	P49023	Neurology	0.466067	0.875393	1.34146	-2.19158	0.0317431	69.9216	-0.890217	-0.041916	Welch Two Sample t-test	two.sided	0.0567289	Non-significant
CTF1	OID20061	Q16619	Cardiometabolic	0.685303	0.03529	0.720593	-2.17808	0.0326326	72.9618	-1.31238	-0.058228	Welch Two Sample t-test	two.sided	0.0582826	Non-significant
ADAM9	OID31488	Q13443	Oncology_II	0.180003	0.984703	1.16471	-2.17848	0.0327748	69.2885	-0.344829	-0.0151777	Welch Two Sample t-test	two.sided	0.0585003	Non-significant
LPL	OID20188	P06858	Cardiometabolic	0.271637	0.132217	0.403853	-2.17425	0.0329623	72.2519	-0.520672	-0.0226012	Welch Two Sample t-test	two.sided	0.0587988	Non-significant
KLRD1	OID20632	Q13241	Inflammation	0.270158	0.199933	0.470091	-2.17471	0.0330836	68.991	-0.517985	-0.0223306	Welch Two Sample t-test	two.sided	0.0589787	Non-significant
GAMT	OID30133	Q14353	Cardiometabolic_II	0.141749	0.339287	0.481036	-2.17796	0.0331481	63.1972	-0.271799	-0.0116984	Welch Two Sample t-test	two.sided	0.0590573	Non-significant
DPP7	OID20142	Q9UHL4	Cardiometabolic	0.313806	2.00204	2.31585	-2.17093	0.0331891	72.983	-0.601892	-0.0257188	Welch Two Sample t-test	two.sided	0.0590661	Non-significant
LEG1	OID30608	Q6P5S2	Inflammation_II	0.429037	-0.36043	0.0686067	-2.17086	0.033194	72.9972	-0.822922	-0.0351515	Welch Two Sample t-test	two.sided	0.0590661	Non-significant
CSF2RA	OID20915	P15509	Neurology	0.38078	0.932393	1.31317	-2.16896	0.0334273	71.1962	-0.730818	-0.0307417	Welch Two Sample t-test	two.sided	0.0594446	Non-significant
STX3	OID31090	Q13277	Neurology_II	0.231469	0.32532	0.556789	-2.16786	0.0335371	70.7058	-0.444383	-0.0185546	Welch Two Sample t-test	two.sided	0.0596031	Non-significant
PPIF	OID30385	P30405	Cardiometabolic_II	0.346806	0.29615	0.642956	-2.17062	0.0335901	65.5035	-0.665847	-0.0277638	Welch Two Sample t-test	two.sided	0.0596607	Non-significant
PTGR1	OID30297	Q14914	Cardiometabolic_II	0.542004	0.880273	1.42228	-2.16486	0.0337957	70.2961	-1.0413	-0.042704	Welch Two Sample t-test	two.sided	0.0599889	Non-significant
LAYN	OID20970	Q6UX15	Neurology	0.240049	0.544447	0.784496	-2.16563	0.0339631	65.915	-0.461364	-0.0187342	Welch Two Sample t-test	two.sided	0.060249	Non-significant
APRT	OID20927	P07741	Neurology	0.335388	0.19415	0.529538	-2.15535	0.0344512	72.575	-0.645542	-0.0252332	Welch Two Sample t-test	two.sided	0.0610774	Non-significant
AIF1L	OID30204	Q9BQI0	Cardiometabolic_II	-0.271667	0.27558	0.00391333	2.15832	0.0345927	65.1652	0.0202994	0.523034	Welch Two Sample t-test	two.sided	0.0612907	Non-significant
TRIM24	OID31271	O15164	Oncology_II	0.686373	0.120993	0.807367	-2.1729	0.03477	47.8599	-1.32154	-0.0512076	Welch Two Sample t-test	two.sided	0.061567	Non-significant
HCLS1	OID20648	P14317	Inflammation	0.418107	-0.43876	-0.0206533	-2.15407	0.0348687	66.3931	-0.805599	-0.0306145	Welch Two Sample t-test	two.sided	0.0617039	Non-significant
CD99	OID21110	P14209	Neurology	0.126492	0.357243	0.483736	-2.15038	0.0352709	64.6422	-0.243983	-0.00900181	Welch Two Sample t-test	two.sided	0.0623774	Non-significant
TIGAR	OID20894	Q9NQ88	Neurology	0.251237	0.30393	0.555167	-2.15496	0.035354	57.6529	-0.484637	-0.0178363	Welch Two Sample t-test	two.sided	0.0624861	Non-significant
SERPINA5	OID30763	P05154	Inflammation_II	-0.149657	-0.361783	-0.51144	2.1435	0.0354333	72.3933	0.0104882	0.288825	Welch Two Sample t-test	two.sided	0.062588	Non-significant
THSD1	OID30476	Q9NS62	Inflammation_II	0.248893	0.410007	0.6589	-2.14774	0.0354599	65.1415	-0.480325	-0.0174618	Welch Two Sample t-test	two.sided	0.0625966	Non-significant
IL17F	OID20456	Q96PD4	Inflammation	0.384003	0.0508433	0.434847	-2.14136	0.0356086	72.4515	-0.741446	-0.0265602	Welch Two Sample t-test	two.sided	0.0628207	Non-significant
FGFR4	OID30646	P22455	Inflammation_II	0.265402	-0.157787	0.107616	-2.14721	0.0359627	58.0852	-0.512814	-0.0179906	Welch Two Sample t-test	two.sided	0.0634067	Non-significant
AKR1B10	OID30955	O60218	Neurology_II	0.36446	-0.531607	-0.167147	-2.13469	0.03615	72.8707	-0.704739	-0.024181	Welch Two Sample t-test	two.sided	0.0636981	Non-significant
PECR	OID30228	Q9BY49	Cardiometabolic_II	0.140958	-0.16786	-0.0269022	-2.13724	0.0362213	67.1974	-0.272594	-0.00932172	Welch Two Sample t-test	two.sided	0.0637848	Non-significant
KCNC4	OID30813	Q03721	Neurology_II	0.252187	0.138013	0.3902	-2.13174	0.036418	72.4865	-0.487988	-0.0163856	Welch Two Sample t-test	two.sided	0.064092	Non-significant
MMP13	OID20807	P45452	Neurology	-0.409471	3.20897	2.7995	2.13205	0.0365062	70.1429	0.0264432	0.792499	Welch Two Sample t-test	two.sided	0.0642082	Non-significant
USP8	OID20110	P40818	Cardiometabolic	0.332612	0.0157033	0.348316	-2.12879	0.0367701	70.4387	-0.644198	-0.021026	Welch Two Sample t-test	two.sided	0.0646329	Non-significant
IL17D	OID20481	Q8TAD2	Inflammation	0.186136	0.25674	0.442876	-2.13913	0.0370695	52.7803	-0.360681	-0.0115896	Welch Two Sample t-test	two.sided	0.0651197	Non-significant
AP3S2	OID31117	P59780	Neurology_II	0.178212	0.23873	0.416942	-2.12606	0.0371402	67.842	-0.345485	-0.0109397	Welch Two Sample t-test	two.sided	0.0652041	Non-significant
ARG1	OID21445	P05089	Oncology	0.391863	0.0550367	0.4469	-2.13088	0.0372507	59.3631	-0.759794	-0.0239331	Welch Two Sample t-test	two.sided	0.0653584	Non-significant
SCG2	OID21400	P13521	Oncology	0.238677	-0.219903	0.0187733	-2.12627	0.0373735	63.5047	-0.462958	-0.0143956	Welch Two Sample t-test	two.sided	0.065534	Non-significant
EPCAM	OID20743	P16422	Inflammation	-0.359443	-0.0298033	-0.389247	2.12739	0.0378257	55.7492	0.0209419	0.697945	Welch Two Sample t-test	two.sided	0.0662868	Non-significant
PGF	OID20673	P49763	Inflammation	0.154701	0.453963	0.608664	-2.11572	0.0381065	66.6904	-0.300661	-0.00874078	Welch Two Sample t-test	two.sided	0.0667384	Non-significant
ICAM4	OID20578	Q14773	Inflammation	0.234172	0.22149	0.455662	-2.1147	0.0382096	66.457	-0.455234	-0.0131104	Welch Two Sample t-test	two.sided	0.0668784	Non-significant
TCL1A	OID20987	P56279	Neurology	-0.559661	0.00577667	-0.553884	2.1083	0.0384734	72.2448	0.0305159	1.08881	Welch Two Sample t-test	two.sided	0.0672993	Non-significant
CD33	OID21472	P20138	Oncology	0.368002	0.05868	0.426682	-2.10614	0.0386556	72.4889	-0.716277	-0.0197273	Welch Two Sample t-test	two.sided	0.0675771	Non-significant
CD200	OID20603	P41217	Inflammation	0.134303	0.480223	0.614527	-2.10323	0.0389095	72.6414	-0.261578	-0.00702849	Welch Two Sample t-test	two.sided	0.0679789	Non-significant
LELP1	OID30845	Q5T871	Neurology_II	-1.24543	-1.34119	-2.58662	2.10282	0.0389325	72.9433	0.0650265	2.42583	Welch Two Sample t-test	two.sided	0.0679789	Non-significant
HSD17B3	OID30145	P37058	Cardiometabolic_II	0.46957	0.01763	0.4872	-2.10546	0.0389718	67.5587	-0.914662	-0.0244779	Welch Two Sample t-test	two.sided	0.0680064	Non-significant
SAT2	OID31306	Q96F10	Oncology_II	0.446378	0.692447	1.13882	-2.10023	0.0396328	64.3592	-0.870925	-0.0218301	Welch Two Sample t-test	two.sided	0.0691181	Non-significant
TOM1L2	OID31057	Q6ZVM7	Neurology_II	0.762692	-1.03808	-0.275384	-2.12688	0.0396971	39.6938	-1.48762	-0.0377678	Welch Two Sample t-test	two.sided	0.0691885	Non-significant
FUT8	OID20992	Q9BYC5	Neurology	-0.253964	2.22795	1.97399	2.08939	0.0401609	72.9487	0.0117131	0.496216	Welch Two Sample t-test	two.sided	0.0699545	Non-significant
CLEC1B	OID21061	Q9P126	Neurology	0.278486	3.07513	3.35362	-2.0869	0.0404286	72.1988	-0.54449	-0.0124809	Welch Two Sample t-test	two.sided	0.0703785	Non-significant
DEFB104A_DEFB104B	OID30849	Q8WTQ1	Neurology_II	-0.333922	1.05111	0.717191	2.09082	0.0406634	61.7905	0.014648	0.653196	Welch Two Sample t-test	two.sided	0.0707446	Non-significant
CLIC5	OID30890	Q9NZA1	Neurology_II	-0.310766	0.53675	0.225984	2.08544	0.0407493	68.6469	0.0134581	0.608073	Welch Two Sample t-test	two.sided	0.0708512	Non-significant
LCAT	OID30677	P04180	Inflammation_II	0.142019	-0.0176833	0.124336	-2.08243	0.0408135	72.8857	-0.277942	-0.00609549	Welch Two Sample t-test	two.sided	0.0709202	Non-significant
ADAMTS15	OID21275	Q8TE58	Oncology	-0.211701	1.06434	0.852642	2.07916	0.0411485	72.3488	0.00874198	0.41466	Welch Two Sample t-test	two.sided	0.0714592	Non-significant
NGFR	OID30300	P08138	Cardiometabolic_II	0.193369	-0.00302	0.190349	-2.08132	0.0417056	59.6508	-0.379233	-0.00750482	Welch Two Sample t-test	two.sided	0.0723834	Non-significant
DHPS	OID31357	P49366	Oncology_II	0.448304	0.27562	0.723924	-2.09232	0.0418448	46.9332	-0.87936	-0.0172485	Welch Two Sample t-test	two.sided	0.0725812	Non-significant
GP1BA	OID20381	P07359	Cardiometabolic	0.134199	0.81867	0.952869	-2.07189	0.0419455	70.3107	-0.263371	-0.00502666	Welch Two Sample t-test	two.sided	0.0726955	Non-significant
PTH1R	OID20571	Q03431	Inflammation	-0.238054	0.84101	0.602956	2.07032	0.041961	72.9807	0.00888988	0.467219	Welch Two Sample t-test	two.sided	0.0726955	Non-significant
TNFRSF9	OID20985	Q07011	Neurology	0.24684	0.713393	0.960233	-2.07482	0.0420308	63.9723	-0.484511	-0.0091694	Welch Two Sample t-test	two.sided	0.0727671	Non-significant
AGRN	OID20786	O00468	Inflammation	0.180102	0.04232	0.222422	-2.07434	0.0420527	64.355	-0.353534	-0.00666995	Welch Two Sample t-test	two.sided	0.0727671	Non-significant
FDX2	OID30147	Q6P4F2	Cardiometabolic_II	0.468497	-0.374583	0.0939133	-2.0768	0.0422014	58.7705	-0.919931	-0.0170628	Welch Two Sample t-test	two.sided	0.0729806	Non-significant
GNPDA2	OID30597	Q8TDQ7	Inflammation_II	0.147179	-0.26067	-0.113491	-2.06973	0.0423152	67.3734	-0.289101	-0.00525672	Welch Two Sample t-test	two.sided	0.0731336	Non-significant
OSBPL2	OID31085	Q9H1P3	Neurology_II	0.269762	-0.281433	-0.0116711	-2.06961	0.0424817	64.7812	-0.530095	-0.00942952	Welch Two Sample t-test	two.sided	0.0733775	Non-significant
PSME2	OID20989	Q9UL46	Neurology	0.251888	0.38919	0.641078	-2.05673	0.0433232	72.2729	-0.496012	-0.00776348	Welch Two Sample t-test	two.sided	0.0747862	Non-significant
BRDT	OID30179	Q58F21	Cardiometabolic_II	0.242907	-0.30528	-0.0623733	-2.06544	0.0434113	57.3397	-0.478376	-0.00743688	Welch Two Sample t-test	two.sided	0.0748619	Non-significant
PLXDC1	OID21258	Q8IUK5	Oncology	-0.205838	0.400667	0.194829	2.05904	0.0434189	66.3483	0.00626547	0.40541	Welch Two Sample t-test	two.sided	0.0748619	Non-significant
AIF1	OID21234	P55008	Oncology	0.246962	-0.21094	0.0360222	-2.04984	0.0441124	70.2951	-0.487232	-0.00669217	Welch Two Sample t-test	two.sided	0.0760123	Non-significant
GFRAL	OID31091	Q6UXV0	Neurology_II	0.460222	-0.10702	0.353202	-2.05467	0.0446602	55.1517	-0.909076	-0.0113682	Welch Two Sample t-test	two.sided	0.0768777	Non-significant
BRSK2	OID31042	Q8IWQ3	Neurology_II	0.209163	0.453057	0.66222	-2.04296	0.0446679	72.9794	-0.413212	-0.00511475	Welch Two Sample t-test	two.sided	0.0768777	Non-significant
GGA1	OID20838	Q9UJY5	Neurology	0.382752	0.09531	0.478062	-2.03697	0.045295	72.6891	-0.757268	-0.00823607	Welch Two Sample t-test	two.sided	0.0778949	Non-significant
HIP1	OID30071	O00291	Cardiometabolic_II	0.193591	-0.207827	-0.0142356	-2.03703	0.0453128	72.2268	-0.383032	-0.0041503	Welch Two Sample t-test	two.sided	0.0778949	Non-significant
NTRK2	OID20136	Q16620	Cardiometabolic	0.122938	0.12068	0.243618	-2.03337	0.0456754	72.5281	-0.243448	-0.00242746	Welch Two Sample t-test	two.sided	0.0783808	Non-significant
ATP1B1	OID30124	P05026	Cardiometabolic_II	0.250612	1.18497	1.43558	-2.0404	0.0456766	60.5682	-0.496251	-0.00497332	Welch Two Sample t-test	two.sided	0.0783808	Non-significant
ASAH1	OID30415	Q13510	Cardiometabolic_II	0.245956	2.01257	2.25852	-2.0449	0.045716	54.3864	-0.487058	-0.0048532	Welch Two Sample t-test	two.sided	0.0783808	Non-significant
UXS1	OID21189	Q8NBZ7	Oncology	0.228096	1.5979	1.826	-2.03432	0.0457194	69.822	-0.451729	-0.00446184	Welch Two Sample t-test	two.sided	0.0783808	Non-significant
BTC	OID21199	P35070	Oncology	0.411654	0.685677	1.09733	-2.03316	0.0457312	71.8538	-0.815285	-0.00802354	Welch Two Sample t-test	two.sided	0.0783808	Non-significant
PLG	OID30785	P00747	Inflammation_II	0.127793	-0.00670667	0.121087	-2.03092	0.0459294	72.5194	-0.253214	-0.00237245	Welch Two Sample t-test	two.sided	0.0786738	Non-significant
DKKL1	OID21313	Q9UK85	Oncology	0.562749	-0.07842	0.484329	-2.03622	0.0463442	57.4879	-1.11607	-0.00943123	Welch Two Sample t-test	two.sided	0.0793373	Non-significant
FOSB	OID20791	P53539	Neurology	0.323778	0.589493	0.913271	-2.03031	0.0463819	65.6101	-0.642209	-0.00534693	Welch Two Sample t-test	two.sided	0.0793549	Non-significant
PQBP1	OID21172	O60828	Oncology	0.322238	0.451687	0.773924	-2.02491	0.0465622	72.4635	-0.639437	-0.00503828	Welch Two Sample t-test	two.sided	0.0796161	Non-significant
SEMA3F	OID20186	Q13275	Cardiometabolic	0.150996	0.469787	0.620782	-2.02615	0.0466329	68.7347	-0.299676	-0.00231491	Welch Two Sample t-test	two.sided	0.0796899	Non-significant
STC2	OID21157	O76061	Neurology	0.130858	0.69664	0.827498	-2.02111	0.0469517	72.6852	-0.259905	-0.00181092	Welch Two Sample t-test	two.sided	0.0801872	Non-significant
ACTN2	OID30192	P35609	Cardiometabolic_II	0.504567	-0.80198	-0.297413	-2.02102	0.0470666	70.6914	-1.00241	-0.00672113	Welch Two Sample t-test	two.sided	0.0803359	Non-significant
MYO6	OID30989	Q9UM54	Neurology_II	0.166562	0.18392	0.350482	-2.01412	0.0477113	72.4277	-0.331399	-0.00172513	Welch Two Sample t-test	two.sided	0.0813882	Non-significant
RGMB	OID21045	Q6NW40	Neurology	-0.148961	0.463077	0.314116	2.00724	0.0484285	72.9761	0.00105593	0.296866	Welch Two Sample t-test	two.sided	0.0825629	Non-significant
GRSF1	OID31224	Q12849	Oncology_II	0.402233	-0.0112733	0.39096	-2.01005	0.0484832	66.528	-0.801708	-0.0027584	Welch Two Sample t-test	two.sided	0.0826074	Non-significant
COL6A3	OID20292	P12111	Cardiometabolic	0.21809	0.218743	0.436833	-2.00623	0.0488597	67.1939	-0.435058	-0.00112226	Welch Two Sample t-test	two.sided	0.0831998	Non-significant
TSHB	OID20129	P01222	Cardiometabolic	-0.449613	-1.82979	-2.2794	2.00216	0.0490086	72.5035	0.00200602	0.897221	Welch Two Sample t-test	two.sided	0.0834042	Non-significant
RAB3GAP1	OID30829	Q15042	Neurology_II	0.359179	-0.230777	0.128402	-1.99514	0.0497666	72.8918	-0.717982	-0.000376106	Welch Two Sample t-test	two.sided	0.0846442	Non-significant
SUSD5	OID30650	O60279	Inflammation_II	0.211632	0.24597	0.457602	-2.00017	0.0498733	61.9161	-0.423144	-0.000120786	Welch Two Sample t-test	two.sided	0.0847758	Non-significant
H2AP	OID31232	O75409	Oncology_II	0.315196	-1.18671	-0.871511	-1.99602	0.0499707	67.4575	-0.63035	-4.15253e-05	Welch Two Sample t-test	two.sided	0.0848913	Non-significant
NMNAT1	OID20913	Q9HAN9	Neurology	0.447067	1.85255	2.29962	-1.99882	0.050053	61.5002	-0.89424	0.000106751	Welch Two Sample t-test	two.sided	0.0849813	Non-significant
CD200R1	OID20595	Q8TD46	Inflammation	0.164968	0.42383	0.588798	-1.99128	0.0504972	67.541	-0.330303	0.000367583	Welch Two Sample t-test	two.sided	0.0856849	Non-significant
CCL17	OID20745	Q92583	Inflammation	0.359724	2.45987	2.81959	-1.98979	0.0506843	67.2123	-0.720552	0.00110261	Welch Two Sample t-test	two.sided	0.085952	Non-significant
IL1RL2	OID20487	Q9HB29	Inflammation	0.238219	0.25429	0.492509	-1.98659	0.0507736	72.0139	-0.477261	0.000823625	Welch Two Sample t-test	two.sided	0.0860119	Non-significant
NEDD9	OID30503	Q14511	Inflammation_II	0.236792	-0.740717	-0.503924	-1.99401	0.0507792	59.0048	-0.474414	0.000829396	Welch Two Sample t-test	two.sided	0.0860119	Non-significant
BAG3	OID20972	O95817	Neurology	0.23446	0.03304	0.2675	-1.98342	0.0510977	72.7032	-0.470068	0.00114836	Welch Two Sample t-test	two.sided	0.0865006	Non-significant
LXN	OID21003	Q9BS40	Neurology	0.105284	-0.146227	-0.0409422	-1.98001	0.0515022	72.4172	-0.211274	0.000704686	Welch Two Sample t-test	two.sided	0.0871344	Non-significant
ARTN	OID20446	Q5T4W7	Inflammation	0.286272	0.33645	0.622722	-1.97795	0.0519055	69.4048	-0.574974	0.00242932	Welch Two Sample t-test	two.sided	0.0877652	Non-significant
CFC1	OID21261	P0CG37	Oncology	0.229574	0.47809	0.707664	-1.97583	0.0520874	70.5309	-0.461281	0.0021317	Welch Two Sample t-test	two.sided	0.0880213	Non-significant
APOM	OID20374	O95445	Cardiometabolic	0.189747	-0.24012	-0.0503733	-1.97214	0.0523844	72.961	-0.381502	0.00200846	Welch Two Sample t-test	two.sided	0.08844	Non-significant
GH2	OID21168	P01242	Oncology	-0.828871	-0.00212	-0.830991	1.99224	0.0523964	45.2671	-0.00896013	1.6667	Welch Two Sample t-test	two.sided	0.08844	Non-significant
MYCBP2	OID30996	O75592	Neurology_II	0.360987	1.08859	1.44958	-1.97113	0.0528998	66.067	-0.726624	0.00465049	Welch Two Sample t-test	two.sided	0.0891883	Non-significant
DBN1	OID30549	Q16643	Inflammation_II	0.178183	0.22215	0.400333	-1.96871	0.0529015	70.8136	-0.358659	0.00229232	Welch Two Sample t-test	two.sided	0.0891883	Non-significant
TIA1	OID20068	P31483	Cardiometabolic	0.221909	-0.0821733	0.139736	-1.96035	0.053841	71.7086	-0.447582	0.00376451	Welch Two Sample t-test	two.sided	0.0907192	Non-significant
DAPK2	OID30505	Q9UIK4	Inflammation_II	0.266253	-0.602173	-0.33592	-1.95766	0.0541208	72.4619	-0.537346	0.00483943	Welch Two Sample t-test	two.sided	0.0911375	Non-significant
CD177	OID21119	Q8N6Q3	Neurology	0.781592	-0.198783	0.582809	-1.96124	0.0543596	61.812	-1.57827	0.0150844	Welch Two Sample t-test	two.sided	0.0914461	Non-significant
S100A3	OID31352	P33764	Oncology_II	0.181086	0.48103	0.662116	-1.95963	0.0543674	64.4406	-0.365668	0.00349659	Welch Two Sample t-test	two.sided	0.0914461	Non-significant
STOML2	OID31183	Q9UJZ1	Oncology_II	0.557604	-0.239747	0.317858	-1.95098	0.0548986	72.9745	-1.12722	0.0120111	Welch Two Sample t-test	two.sided	0.0922859	Non-significant
SNX2	OID31374	O60749	Oncology_II	0.4434	-0.135533	0.307867	-1.95533	0.055057	61.9827	-0.8967	0.00989995	Welch Two Sample t-test	two.sided	0.0924662	Non-significant
MAPRE3	OID31177	Q9UPY8	Oncology_II	0.545741	-0.258143	0.287598	-1.95618	0.0550699	60.4337	-1.10371	0.0122251	Welch Two Sample t-test	two.sided	0.0924662	Non-significant
PPIE	OID31279	Q9UNP9	Oncology_II	0.322693	-0.133493	0.1892	-1.94903	0.0552211	71.407	-0.652791	0.00740404	Welch Two Sample t-test	two.sided	0.0926661	Non-significant
PINLYP	OID30651	A6NC86	Inflammation_II	-0.385814	0.584463	0.198649	1.95176	0.0553375	64.1204	-0.00907333	0.780702	Welch Two Sample t-test	two.sided	0.0928076	Non-significant
ZCCHC8	OID30117	Q6NZY4	Cardiometabolic_II	0.280406	0.127077	0.407482	-1.94574	0.0555551	72.6425	-0.567645	0.00683401	Welch Two Sample t-test	two.sided	0.0931185	Non-significant
CPOX	OID30495	P36551	Inflammation_II	0.131064	0.298893	0.429958	-1.94393	0.055777	72.644	-0.265448	0.0033192	Welch Two Sample t-test	two.sided	0.0934362	Non-significant
ADGRF5	OID30349	Q8IZF2	Cardiometabolic_II	0.112171	0.96386	1.07603	-1.94375	0.0558277	72.116	-0.227208	0.00286567	Welch Two Sample t-test	two.sided	0.0934522	Non-significant
UROD	OID30603	P06132	Inflammation_II	-0.31959	0.92049	0.6009	1.94583	0.0558513	67.3264	-0.00821241	0.647392	Welch Two Sample t-test	two.sided	0.0934522	Non-significant
CES2	OID21366	O00748	Oncology	0.239087	0.08628	0.325367	-1.94826	0.056027	60.5036	-0.484518	0.00634445	Welch Two Sample t-test	two.sided	0.0936569	Non-significant
PGLYRP4	OID30101	Q96LB8	Cardiometabolic_II	-0.38985	0.667557	0.277707	1.95546	0.0560385	50.8205	-0.0104267	0.790127	Welch Two Sample t-test	two.sided	0.0936569	Non-significant
SCIN	OID30857	Q9Y6U3	Neurology_II	-0.324057	0.14385	-0.180207	1.93724	0.0567389	70.2272	-0.00954891	0.657662	Welch Two Sample t-test	two.sided	0.0947531	Non-significant
PODXL2	OID21487	Q9NZ53	Oncology	-0.128553	0.658507	0.529953	1.93586	0.05676	72.9463	-0.0037958	0.260902	Welch Two Sample t-test	two.sided	0.0947531	Non-significant
JCHAIN	OID20494	P01591	Inflammation	0.201458	0.11004	0.311498	-1.93391	0.057005	72.916	-0.409074	0.00615879	Welch Two Sample t-test	two.sided	0.0951072	Non-significant
COL1A1	OID20335	P02452	Cardiometabolic	-0.204724	0.494587	0.289862	1.93897	0.057039	62.2878	-0.00631625	0.415765	Welch Two Sample t-test	two.sided	0.0951089	Non-significant
RNASE10	OID30238	Q5GAN6	Cardiometabolic_II	0.283472	0.814457	1.09793	-1.93208	0.0572299	72.9999	-0.575881	0.00893693	Welch Two Sample t-test	two.sided	0.0953722	Non-significant
AP2B1	OID30949	P63010	Neurology_II	0.249679	-0.26419	-0.0145111	-1.93212	0.0572946	71.7218	-0.507302	0.00794387	Welch Two Sample t-test	two.sided	0.095425	Non-significant
FOXO1	OID20515	Q12778	Inflammation	0.269304	0.254453	0.523758	-1.9326	0.0574456	68.1074	-0.547362	0.00875324	Welch Two Sample t-test	two.sided	0.0956212	Non-significant
FCRL6	OID20529	Q6DN72	Inflammation	0.293632	0.415877	0.709509	-1.93143	0.0576502	67.1679	-0.597068	0.00980308	Welch Two Sample t-test	two.sided	0.0959065	Non-significant
KDM3A	OID30426	Q9Y4C1	Inflammation_II	0.320088	0.127237	0.447324	-1.93057	0.0578854	65.2246	-0.651191	0.0110151	Welch Two Sample t-test	two.sided	0.0962423	Non-significant
SPINK6	OID21450	Q6UWN8	Oncology	-0.244784	0.430173	0.185389	1.9223	0.0584721	72.9682	-0.00900444	0.498573	Welch Two Sample t-test	two.sided	0.097162	Non-significant
ABCA2	OID30146	Q9BZC7	Cardiometabolic_II	0.261103	0.790597	1.0517	-1.92278	0.058706	67.8578	-0.532088	0.00988127	Welch Two Sample t-test	two.sided	0.0974945	Non-significant
MICB_MICA	OID20593	Q29980_Q29983	Inflammation	0.957527	-0.36172	0.595807	-1.92366	0.0592346	58.8887	-1.95358	0.0385316	Welch Two Sample t-test	two.sided	0.0983159	Non-significant
RAP1A	OID30452	P62834	Inflammation_II	0.507316	0.705973	1.21329	-1.91231	0.0597612	72.991	-1.03604	0.0214074	Welch Two Sample t-test	two.sided	0.0991329	Non-significant
CCN5	OID21068	O76076	Neurology	0.175336	0.319993	0.495329	-1.9092	0.0601772	72.8041	-0.358375	0.00770392	Welch Two Sample t-test	two.sided	0.0997657	Non-significant
JUN	OID20424	P05412	Inflammation	0.37021	0.257617	0.627827	-1.91225	0.0602465	65.0938	-0.756844	0.0164236	Welch Two Sample t-test	two.sided	0.0998232	Non-significant
RAB27B	OID30354	O00194	Cardiometabolic_II	0.395638	1.90173	2.29737	-1.90348	0.0609509	72.4367	-0.809935	0.0186599	Welch Two Sample t-test	two.sided	0.100932	Non-significant
SUGT1	OID21229	Q9Y2Z0	Oncology	0.267661	0.330543	0.598204	-1.89882	0.0615403	72.9892	-0.548598	0.0132755	Welch Two Sample t-test	two.sided	0.101823	Non-significant
HGS	OID21175	O14964	Oncology	0.230901	-0.0533833	0.177518	-1.89952	0.0615589	70.9978	-0.473281	0.0114783	Welch Two Sample t-test	two.sided	0.101823	Non-significant
GADD45GIP1	OID30237	Q8TAE8	Cardiometabolic_II	0.146056	0.0581467	0.204202	-1.89653	0.0618489	72.9519	-0.299542	0.0074305	Welch Two Sample t-test	two.sided	0.102244	Non-significant
HSBP1	OID30232	O75506	Cardiometabolic_II	0.270338	0.0849133	0.355251	-1.89989	0.0619311	64.3376	-0.554568	0.0138929	Welch Two Sample t-test	two.sided	0.102321	Non-significant
TPSD1	OID30982	Q9BZJ3	Neurology_II	0.211998	0.214733	0.426731	-1.90099	0.0625318	55.1658	-0.435473	0.011477	Welch Two Sample t-test	two.sided	0.103254	Non-significant
LRFN2	OID30895	Q9ULH4	Neurology_II	-0.484728	0.473143	-0.0115844	1.92907	0.0626708	31.8605	-0.0271922	0.996648	Welch Two Sample t-test	two.sided	0.103425	Non-significant
ACYP1	OID30642	P07311	Inflammation_II	0.287181	0.784657	1.07184	-1.88916	0.0628452	72.9573	-0.590151	0.0157886	Welch Two Sample t-test	two.sided	0.103653	Non-significant
IKZF2	OID21213	Q9UKS7	Oncology	0.439604	0.137253	0.576858	-1.88977	0.0629556	69.5806	-0.903607	0.0243982	Welch Two Sample t-test	two.sided	0.103739	Non-significant
CUZD1	OID30914	Q86UP6	Neurology_II	0.234647	0.246333	0.48098	-1.88902	0.0629734	71.0061	-0.482326	0.0130331	Welch Two Sample t-test	two.sided	0.103739	Non-significant
IGF1R	OID21274	P08069	Oncology	0.162776	0.663153	0.825929	-1.89302	0.0630328	61.8937	-0.334667	0.0091162	Welch Two Sample t-test	two.sided	0.103739	Non-significant
DUSP3	OID20827	P51452	Neurology	0.779934	-3.23832	-2.45838	-1.88892	0.0630405	70.096	-1.60342	0.0435501	Welch Two Sample t-test	two.sided	0.103739	Non-significant
SELENOP	OID30745	P49908	Inflammation_II	-0.14021	0.368383	0.228173	1.88348	0.0636284	72.8109	-0.00815885	0.288579	Welch Two Sample t-test	two.sided	0.104646	Non-significant
PON1	OID30704	P27169	Inflammation_II	0.125507	-0.130367	-0.00486	-1.88297	0.0639648	68.2822	-0.258502	0.0074885	Welch Two Sample t-test	two.sided	0.10514	Non-significant
SLC39A5	OID20539	Q6ZMH5	Inflammation	0.248376	0.271227	0.519602	-1.8791	0.0642261	72.9272	-0.51181	0.0150584	Welch Two Sample t-test	two.sided	0.105509	Non-significant
TDGF1	OID20816	P13385	Neurology	-1.05261	2.09027	1.03766	1.88105	0.0642833	67.4327	-0.0641971	2.16942	Welch Two Sample t-test	two.sided	0.105543	Non-significant
KRT19	OID20596	P08727	Inflammation	-0.28184	1.38027	1.09843	1.87211	0.065229	72.4115	-0.0182396	0.58192	Welch Two Sample t-test	two.sided	0.107035	Non-significant
HSDL2	OID30256	Q6YN16	Cardiometabolic_II	0.260864	0.6358	0.896664	-1.87139	0.0653343	72.3424	-0.538723	0.0169939	Welch Two Sample t-test	two.sided	0.107147	Non-significant
TSLP	OID20056	Q969D9	Cardiometabolic	0.322206	0.628563	0.950769	-1.87054	0.0656131	69.605	-0.665786	0.0213754	Welch Two Sample t-test	two.sided	0.107543	Non-significant
GAD1	OID31166	Q99259	Oncology_II	-0.162181	0.384237	0.222056	1.86899	0.0656548	72.6641	-0.0107744	0.335137	Welch Two Sample t-test	two.sided	0.10755	Non-significant
NCR1	OID20566	O76036	Inflammation	0.219634	0.35149	0.571124	-1.86316	0.0664726	72.8255	-0.454584	0.0153155	Welch Two Sample t-test	two.sided	0.108828	Non-significant
IPCEF1	OID20977	Q8WWN9	Neurology	0.475709	0.0743333	0.550042	-1.86169	0.0666754	72.9514	-0.984977	0.033559	Welch Two Sample t-test	two.sided	0.109098	Non-significant
TNFAIP2	OID31446	Q03169	Oncology_II	0.262028	0.706703	0.968731	-1.86482	0.0672862	57.801	-0.543312	0.0192563	Welch Two Sample t-test	two.sided	0.110035	Non-significant
RAB37	OID20425	Q96AX2	Inflammation	0.456071	0.0973467	0.553418	-1.85549	0.0675637	72.9927	-0.945942	0.0337995	Welch Two Sample t-test	two.sided	0.110348	Non-significant
LRCH4	OID30191	O75427	Cardiometabolic_II	0.481064	0.851447	1.33251	-1.85729	0.0675692	68.4956	-0.997851	0.035722	Welch Two Sample t-test	two.sided	0.110348	Non-significant
MNAT1	OID31327	P51948	Oncology_II	0.192136	0.6492	0.841336	-1.85559	0.0675922	72.228	-0.398536	0.014265	Welch Two Sample t-test	two.sided	0.110348	Non-significant
APEX1	OID21434	P27695	Oncology	0.439943	0.706937	1.14688	-1.85744	0.0676946	66.2414	-0.912807	0.0329204	Welch Two Sample t-test	two.sided	0.110453	Non-significant
CDON	OID20754	Q4KMG0	Inflammation	-0.141664	0.15672	0.0150556	1.85281	0.0681845	69.035	-0.0108663	0.294195	Welch Two Sample t-test	two.sided	0.11119	Non-significant
NIT1	OID30252	Q86X76	Cardiometabolic_II	0.286752	1.52465	1.8114	-1.85065	0.0682666	72.9892	-0.595562	0.0220572	Welch Two Sample t-test	two.sided	0.111261	Non-significant
TLR4	OID30428	O00206	Inflammation_II	0.152974	0.16771	0.320684	-1.85219	0.0684777	65.9125	-0.317877	0.0119283	Welch Two Sample t-test	two.sided	0.111542	Non-significant
CD36	OID30485	P16671	Inflammation_II	0.222358	0.85274	1.0751	-1.85119	0.0685319	67.2758	-0.462092	0.0173768	Welch Two Sample t-test	two.sided	0.111567	Non-significant
TXN	OID30670	P10599	Inflammation_II	0.193241	0.435117	0.628358	-1.84634	0.0689378	72.2601	-0.401867	0.0153851	Welch Two Sample t-test	two.sided	0.112165	Non-significant
CCL23	OID20693	P55773	Inflammation	0.178747	0.328807	0.507553	-1.84566	0.0691348	70.5861	-0.371873	0.0143799	Welch Two Sample t-test	two.sided	0.112422	Non-significant
BLOC1S2	OID30856	Q6QNY1	Neurology_II	0.428103	-0.19007	0.238033	-1.84399	0.0692497	72.8665	-0.890814	0.0346075	Welch Two Sample t-test	two.sided	0.112541	Non-significant
APCS	OID30778	P02743	Inflammation_II	-0.211096	-0.118447	-0.329542	1.84534	0.0693129	68.4537	-0.0171459	0.439337	Welch Two Sample t-test	two.sided	0.112541	Non-significant
FABP3	OID30351	P05413	Cardiometabolic_II	0.310308	0.0107967	0.321104	-1.85304	0.0693249	54.1861	-0.646016	0.0254001	Welch Two Sample t-test	two.sided	0.112541	Non-significant
XPNPEP2	OID21508	O43895	Oncology	0.609498	-0.64964	-0.0401422	-1.84703	0.0694266	63.1724	-1.26889	0.0498942	Welch Two Sample t-test	two.sided	0.112643	Non-significant
CD2AP	OID20177	Q9Y5K6	Cardiometabolic	0.361683	0.60857	0.970253	-1.84442	0.0697703	63.7298	-0.753462	0.030095	Welch Two Sample t-test	two.sided	0.113137	Non-significant
MAPT	OID20830	P10636	Neurology	-0.320779	0.46079	0.140011	1.8413	0.0698644	69.1875	-0.0267499	0.668308	Welch Two Sample t-test	two.sided	0.113226	Non-significant
DGKZ	OID20466	Q13574	Inflammation	0.12655	0.0392367	0.165787	-1.83906	0.0703228	67.2246	-0.263891	0.0107914	Welch Two Sample t-test	two.sided	0.113905	Non-significant
KDR	OID21497	P35968	Oncology	-0.108259	0.157223	0.0489644	1.83612	0.0704237	72.7828	-0.00925536	0.225773	Welch Two Sample t-test	two.sided	0.114004	Non-significant
MSLN	OID21380	Q13421	Oncology	0.235759	0.17181	0.407569	-1.82866	0.0715448	72.8332	-0.492715	0.021197	Welch Two Sample t-test	two.sided	0.115754	Non-significant
GTF2IRD1	OID31264	Q9UHL9	Oncology_II	-0.454246	0.80029	0.346044	1.84821	0.071766	41.1609	-0.0420511	0.950542	Welch Two Sample t-test	two.sided	0.116047	Non-significant
SAFB2	OID31012	Q14151	Neurology_II	0.254418	0.494753	0.749171	-1.84241	0.0721131	44.3066	-0.532665	0.0238292	Welch Two Sample t-test	two.sided	0.116543	Non-significant
HMBS	OID21385	P08397	Oncology	-0.301047	1.26215	0.9611	1.82577	0.0722814	67.9138	-0.0279887	0.630082	Welch Two Sample t-test	two.sided	0.11673	Non-significant
IFNW1	OID30129	P05000	Cardiometabolic_II	-0.218434	0.154763	-0.0636711	1.82935	0.0723095	60.088	-0.0204046	0.457273	Welch Two Sample t-test	two.sided	0.11673	Non-significant
LILRB5	OID20324	O75023	Cardiometabolic	0.481541	-0.707197	-0.225656	-1.82824	0.0724485	60.4535	-1.00832	0.045237	Welch Two Sample t-test	two.sided	0.116889	Non-significant
PDP1	OID21176	Q9P0J1	Oncology	0.266251	-1.31215	-1.0459	-1.81814	0.0731449	72.9943	-0.558108	0.025606	Welch Two Sample t-test	two.sided	0.117934	Non-significant
GCNT1	OID21379	Q02742	Oncology	0.173478	0.87424	1.04772	-1.81856	0.073178	71.3039	-0.363672	0.0167162	Welch Two Sample t-test	two.sided	0.117934	Non-significant
PSPN	OID20511	O60542	Inflammation	-0.445182	0.159347	-0.285836	1.81897	0.0734793	65.6244	-0.0435183	0.933883	Welch Two Sample t-test	two.sided	0.118354	Non-significant
RASA1	OID20826	P20936	Neurology	0.159834	0.653037	0.812871	-1.81763	0.0737864	64.2085	-0.335495	0.015826	Welch Two Sample t-test	two.sided	0.118782	Non-significant
GLOD4	OID20710	Q9HC38	Inflammation	0.183193	0.08098	0.264173	-1.81137	0.0742746	71.643	-0.38482	0.0184328	Welch Two Sample t-test	two.sided	0.119501	Non-significant
MTR	OID30110	Q99707	Cardiometabolic_II	0.419078	0.486167	0.905244	-1.80814	0.0747259	72.6072	-0.881043	0.0428872	Welch Two Sample t-test	two.sided	0.120161	Non-significant
SLIRP	OID31174	Q9GZT3	Oncology_II	0.414156	0.269653	0.683809	-1.80783	0.0749721	69.295	-0.871142	0.0428306	Welch Two Sample t-test	two.sided	0.120489	Non-significant
POSTN	OID30410	Q15063	Cardiometabolic_II	0.188573	0.0394533	0.228027	-1.8061	0.0750281	72.9271	-0.396663	0.0195167	Welch Two Sample t-test	two.sided	0.120512	Non-significant
SLK	OID31282	Q9H2G2	Oncology_II	0.512584	0.812753	1.32534	-1.80964	0.0752953	60.7948	-1.07902	0.0538516	Welch Two Sample t-test	two.sided	0.120874	Non-significant
TPM3	OID30058	P06753	Cardiometabolic_II	0.300008	0.105023	0.405031	-1.80554	0.0754962	66.7962	-0.631682	0.0316664	Welch Two Sample t-test	two.sided	0.121129	Non-significant
NEB	OID30105	P20929	Cardiometabolic_II	0.201011	-0.350667	-0.149656	-1.80277	0.0756996	70.4831	-0.423367	0.0213447	Welch Two Sample t-test	two.sided	0.121388	Non-significant
TNFRSF19	OID21446	Q9NS68	Oncology	-0.16305	0.916977	0.753927	1.80063	0.0762548	67.1026	-0.0176865	0.343786	Welch Two Sample t-test	two.sided	0.122211	Non-significant
FGF16	OID30535	O43320	Inflammation_II	-0.268424	-0.348967	-0.617391	1.79756	0.0763913	72.8305	-0.0291953	0.566044	Welch Two Sample t-test	two.sided	0.122362	Non-significant
F11	OID30773	P03951	Inflammation_II	0.154413	-0.32252	-0.168107	-1.7942	0.0769446	72.6136	-0.325951	0.0171248	Welch Two Sample t-test	two.sided	0.12318	Non-significant
SCPEP1	OID30278	Q9HB40	Cardiometabolic_II	-0.242137	2.58176	2.33962	1.79215	0.0778185	64.2371	-0.0277568	0.51203	Welch Two Sample t-test	two.sided	0.12451	Non-significant
SELP	OID20379	P16109	Cardiometabolic	0.193901	1.09673	1.29063	-1.78821	0.0778938	72.9565	-0.41001	0.0222076	Welch Two Sample t-test	two.sided	0.124561	Non-significant
DOCK9	OID30836	Q9BZ29	Neurology_II	0.51182	-1.08531	-0.573487	-1.78743	0.0783999	66.8749	-1.08339	0.0597463	Welch Two Sample t-test	two.sided	0.125301	Non-significant
PRL	OID21033	P01236	Neurology	-0.288119	0.526083	0.237964	1.78683	0.0788132	62.5224	-0.0341538	0.610392	Welch Two Sample t-test	two.sided	0.125892	Non-significant
PPP1R14A	OID31011	Q96A00	Neurology_II	0.715652	-0.0418767	0.673776	-1.80548	0.0789808	37.7429	-1.51826	0.0869517	Welch Two Sample t-test	two.sided	0.12609	Non-significant
NID1	OID20362	P14543	Cardiometabolic	0.185799	1.18002	1.36582	-1.77795	0.079662	71.5197	-0.394143	0.0225449	Welch Two Sample t-test	two.sided	0.127087	Non-significant
FHIT	OID20872	P49789	Neurology	0.275716	0.311947	0.587662	-1.77768	0.0796935	71.7544	-0.584917	0.0334857	Welch Two Sample t-test	two.sided	0.127087	Non-significant
SNED1	OID30205	Q8TER0	Cardiometabolic_II	0.168408	-2.01652	-1.84812	-1.7845	0.0797817	55.777	-0.357476	0.02066	Welch Two Sample t-test	two.sided	0.127158	Non-significant
DRAXIN	OID20917	Q8NBI3	Neurology	0.225548	0.579303	0.804851	-1.77628	0.0798814	72.5126	-0.478642	0.0275467	Welch Two Sample t-test	two.sided	0.127246	Non-significant
STIP1	OID21077	P31948	Neurology	0.256837	0.64517	0.902007	-1.77503	0.0804731	66.4544	-0.545692	0.0320186	Welch Two Sample t-test	two.sided	0.128118	Non-significant
SSNA1	OID31453	O43805	Oncology_II	0.174553	0.163907	0.33846	-1.77687	0.0805202	61.6786	-0.370945	0.0218384	Welch Two Sample t-test	two.sided	0.128122	Non-significant
S100A16	OID20878	Q96FQ6	Neurology	-0.285799	0.717223	0.431424	1.78195	0.0808906	49.5119	-0.0364236	0.608021	Welch Two Sample t-test	two.sided	0.128641	Non-significant
GGH	OID20416	Q92820	Cardiometabolic	0.196996	0.26398	0.460976	-1.76995	0.0809863	71.6976	-0.418884	0.0248926	Welch Two Sample t-test	two.sided	0.128722	Non-significant
STK11	OID20077	Q15831	Cardiometabolic	0.147653	-0.238993	-0.09134	-1.76687	0.0816445	69.4358	-0.314348	0.0190411	Welch Two Sample t-test	two.sided	0.129697	Non-significant
SMAD3	OID31418	P84022	Oncology_II	0.167758	0.0845	0.252258	-1.76917	0.0819597	59.8606	-0.357441	0.0219255	Welch Two Sample t-test	two.sided	0.130126	Non-significant
DGCR6	OID30859	Q14129	Neurology_II	0.215934	0.19337	0.409304	-1.76788	0.0821018	60.7642	-0.460194	0.0283255	Welch Two Sample t-test	two.sided	0.130277	Non-significant
CLTA	OID20118	P09496	Cardiometabolic	0.190508	0.208437	0.398944	-1.76313	0.0821446	71.6192	-0.405923	0.0249076	Welch Two Sample t-test	two.sided	0.130277	Non-significant
BIRC2	OID21217	Q13490	Oncology	0.173478	0.353053	0.526531	-1.76501	0.0823898	63.2433	-0.369874	0.0229185	Welch Two Sample t-test	two.sided	0.130594	Non-significant
SPRING1	OID31197	Q9H741	Oncology_II	0.264596	0.312147	0.576742	-1.7576	0.0831603	70.4488	-0.564812	0.0356213	Welch Two Sample t-test	two.sided	0.131743	Non-significant
SSB	OID20818	P05455	Neurology	0.326321	0.24929	0.575611	-1.75499	0.0834733	72.697	-0.696922	0.0442799	Welch Two Sample t-test	two.sided	0.132166	Non-significant
WASL	OID30467	O00401	Inflammation_II	0.316546	0.54791	0.864456	-1.75709	0.0835779	65.4726	-0.676288	0.0431966	Welch Two Sample t-test	two.sided	0.132259	Non-significant
SPTBN2	OID30876	O15020	Neurology_II	0.162714	0.223383	0.386098	-1.75561	0.0837815	66.1834	-0.347751	0.0223224	Welch Two Sample t-test	two.sided	0.132509	Non-significant
FCN2	OID20382	Q15485	Cardiometabolic	-0.237228	0.0644433	-0.172784	1.74942	0.0846065	69.9113	-0.0332309	0.507686	Welch Two Sample t-test	two.sided	0.13374	Non-significant
KIF1C	OID30163	O43896	Cardiometabolic_II	0.223121	0.25629	0.479411	-1.74777	0.0852893	64.1353	-0.478141	0.0318991	Welch Two Sample t-test	two.sided	0.134746	Non-significant
VSTM2L	OID20067	Q96N03	Cardiometabolic	0.433906	0.23557	0.669476	-1.74934	0.085564	57.541	-0.930495	0.0626836	Welch Two Sample t-test	two.sided	0.135106	Non-significant
IL17C	OID20477	Q9P0M4	Inflammation	-0.381496	1.63717	1.25567	1.74189	0.0857893	72.1373	-0.0550825	0.818074	Welch Two Sample t-test	two.sided	0.135388	Non-significant
CLEC1A	OID20099	Q8NC01	Cardiometabolic	0.1477	0.529073	0.676773	-1.74128	0.0859042	72.0118	-0.31679	0.0213899	Welch Two Sample t-test	two.sided	0.135495	Non-significant
SUGP1	OID31524	Q8IWZ8	Oncology_II	0.181092	0.270577	0.451669	-1.74117	0.0859764	71.1358	-0.388467	0.0262827	Welch Two Sample t-test	two.sided	0.135535	Non-significant
LILRA3	OID30376	Q8N6C8	Cardiometabolic_II	0.511724	-0.45484	0.0568844	-1.74064	0.0861747	69.4704	-1.09814	0.0746922	Welch Two Sample t-test	two.sided	0.135773	Non-significant
SUMF1	OID30486	Q8NBK3	Inflammation_II	0.38699	-0.28889	0.0981	-1.7319	0.0875341	72.688	-0.832355	0.058375	Welch Two Sample t-test	two.sided	0.13784	Non-significant
HNRNPK	OID20051	P61978	Cardiometabolic	0.381481	0.155723	0.537204	-1.7321	0.0877186	69.0995	-0.820842	0.0578795	Welch Two Sample t-test	two.sided	0.138055	Non-significant
ADAM12	OID30491	O43184	Inflammation_II	0.175649	0.646453	0.822102	-1.72982	0.087974	71.5536	-0.37809	0.0267924	Welch Two Sample t-test	two.sided	0.138382	Non-significant
SOX2	OID30981	P48431	Neurology_II	0.166174	0.486597	0.652771	-1.7357	0.0881821	55.3381	-0.358013	0.0256644	Welch Two Sample t-test	two.sided	0.138634	Non-significant
CNDP1	OID20347	Q96KN2	Cardiometabolic	-0.21497	1.96092	1.74595	1.72521	0.0887371	72.7333	-0.0333834	0.463323	Welch Two Sample t-test	two.sided	0.13943	Non-significant
CDH3	OID21008	P22223	Neurology	-0.165372	1.42584	1.26047	1.72864	0.0889405	60.8985	-0.0259302	0.356675	Welch Two Sample t-test	two.sided	0.139674	Non-significant
LHB	OID21248	P01229	Oncology	0.365198	0.599073	0.964271	-1.72544	0.0890832	66.645	-0.787705	0.0573092	Welch Two Sample t-test	two.sided	0.139822	Non-significant
AIDA	OID30956	Q96BJ3	Neurology_II	0.40407	0.35037	0.75444	-1.72379	0.0897116	62.2208	-0.872612	0.0644716	Welch Two Sample t-test	two.sided	0.140732	Non-significant
TBC1D17	OID20844	Q9HA65	Neurology	0.251321	1.26331	1.51463	-1.71616	0.0906067	69.199	-0.543454	0.0408114	Welch Two Sample t-test	two.sided	0.142059	Non-significant
GFAP	OID21247	P14136	Oncology	0.246029	0.2561	0.502129	-1.71213	0.09163	65.1442	-0.533001	0.0409432	Welch Two Sample t-test	two.sided	0.143585	Non-significant
ESAM	OID20270	Q96AP7	Cardiometabolic	0.124292	1.20552	1.32981	-1.71063	0.0917703	67.0916	-0.269316	0.0207317	Welch Two Sample t-test	two.sided	0.143685	Non-significant
DCUN1D2	OID31231	Q6PH85	Oncology_II	0.433173	0.0124	0.445573	-1.70967	0.0917935	69.414	-0.938571	0.0722247	Welch Two Sample t-test	two.sided	0.143685	Non-significant
ARMCX2	OID30792	Q7L311	Neurology_II	-0.302784	0.3258	0.0230156	1.7257	0.0920648	40.2867	-0.0517464	0.657315	Welch Two Sample t-test	two.sided	0.144032	Non-significant
TRIM58	OID31429	Q8NG06	Oncology_II	0.282426	0.271843	0.554269	-1.7085	0.092123	67.7371	-0.612313	0.0474614	Welch Two Sample t-test	two.sided	0.144045	Non-significant
HBQ1	OID21433	P09105	Oncology	-0.253467	0.212247	-0.04122	1.70496	0.0924565	72.9609	-0.0428233	0.549757	Welch Two Sample t-test	two.sided	0.14444	Non-significant
LSP1	OID20530	P33241	Inflammation	0.28959	1.48052	1.77011	-1.70614	0.0924759	69.0527	-0.628195	0.0490151	Welch Two Sample t-test	two.sided	0.14444	Non-significant
SSH3	OID31216	Q8TE77	Oncology_II	0.0894544	-0.0752567	0.0141978	-1.70443	0.0926233	71.8281	-0.194083	0.0151738	Welch Two Sample t-test	two.sided	0.144592	Non-significant
ADD1	OID30655	P35611	Inflammation_II	0.26334	1.04695	1.31029	-1.70297	0.0932429	66.5046	-0.572036	0.0453561	Welch Two Sample t-test	two.sided	0.145481	Non-significant
KIAA1549	OID31307	Q9HCM3	Oncology_II	-0.743828	-0.713823	-1.45765	1.70104	0.0934363	69.0344	-0.128511	1.61617	Welch Two Sample t-test	two.sided	0.145704	Non-significant
CDC42BPB	OID31485	Q9Y5S2	Oncology_II	0.186864	0.680913	0.867778	-1.69874	0.0936303	72.9278	-0.406101	0.0323721	Welch Two Sample t-test	two.sided	0.145928	Non-significant
RBP7	OID31526	Q96R05	Oncology_II	0.282394	-0.48249	-0.200096	-1.69553	0.0946323	66.7991	-0.614853	0.0500645	Welch Two Sample t-test	two.sided	0.14741	Non-significant
GPR15L	OID31511	Q6UWK7	Oncology_II	-0.224198	0.46416	0.239962	1.69127	0.0951098	71.991	-0.0400595	0.488455	Welch Two Sample t-test	two.sided	0.148074	Non-significant
ITPR1	OID30216	Q14643	Cardiometabolic_II	-0.196101	2.94405	2.74795	1.68937	0.0954204	72.9136	-0.0352493	0.427452	Welch Two Sample t-test	two.sided	0.148477	Non-significant
ICAM5	OID20145	Q9UMF0	Cardiometabolic	0.190633	0.48282	0.673453	-1.68864	0.0960646	65.2238	-0.416079	0.0348123	Welch Two Sample t-test	two.sided	0.149399	Non-significant
NENF	OID31354	Q9UMX5	Oncology_II	0.337171	0.6059	0.943071	-1.68789	0.0962604	64.5378	-0.736172	0.0618299	Welch Two Sample t-test	two.sided	0.149589	Non-significant
SART1	OID30113	O43290	Cardiometabolic_II	0.317437	0.96965	1.28709	-1.6868	0.0963363	66.3873	-0.693127	0.0582537	Welch Two Sample t-test	two.sided	0.149589	Non-significant
NUCB2	OID21448	P80303	Oncology	0.108462	0.68208	0.790542	-1.68459	0.0963419	72.9591	-0.236783	0.0198582	Welch Two Sample t-test	two.sided	0.149589	Non-significant
BPIFB2	OID30311	Q8N4F0	Cardiometabolic_II	0.288088	-1.92016	-1.63207	-1.68076	0.0972353	70.5045	-0.629898	0.0537226	Welch Two Sample t-test	two.sided	0.150895	Non-significant
FAM171A2	OID31005	A8MVW0	Neurology_II	0.641574	-1.19428	-0.552709	-1.67845	0.0976048	71.8427	-1.40359	0.120441	Welch Two Sample t-test	two.sided	0.151387	Non-significant
KRT14	OID20800	P02533	Neurology	-0.175098	0.256833	0.0817356	1.68066	0.0977193	63.8091	-0.0330461	0.383242	Welch Two Sample t-test	two.sided	0.151483	Non-significant
CHAC2	OID21230	Q8WUX2	Oncology	0.274901	1.06446	1.33936	-1.67193	0.09882	72.9958	-0.602593	0.0527908	Welch Two Sample t-test	two.sided	0.153027	Non-significant
HCG22	OID30088	E2RYF7	Cardiometabolic_II	-0.396163	0.607903	0.21174	1.68331	0.0988209	47.9169	-0.0770571	0.869384	Welch Two Sample t-test	two.sided	0.153027	Non-significant
RLN1	OID30995	P04808	Neurology_II	0.21576	-0.931913	-0.716153	-1.67368	0.0994196	59.7698	-0.473646	0.0421258	Welch Two Sample t-test	two.sided	0.153871	Non-significant
MNDA	OID20156	P41218	Cardiometabolic	0.455927	1.89895	2.35488	-1.67003	0.0995072	68.067	-1.00069	0.0888383	Welch Two Sample t-test	two.sided	0.153924	Non-significant
NRN1	OID30983	Q9NPD7	Neurology_II	0.200801	-0.05143	0.149371	-1.66892	0.0998683	66.0269	-0.441022	0.0394194	Welch Two Sample t-test	two.sided	0.1544	Non-significant
UBE2Z	OID30427	Q9H832	Inflammation_II	0.228753	0.67444	0.903193	-1.66793	0.100365	62.107	-0.502899	0.0453924	Welch Two Sample t-test	two.sided	0.154977	Non-significant
GLA	OID30594	P06280	Inflammation_II	0.11337	1.14272	1.25609	-1.66415	0.100382	72.8093	-0.249149	0.0224091	Welch Two Sample t-test	two.sided	0.154977	Non-significant
PRC1	OID31345	O43663	Oncology_II	0.166006	0.384523	0.550529	-1.66482	0.100446	69.575	-0.3649	0.0328889	Welch Two Sample t-test	two.sided	0.154977	Non-significant
BOLA1	OID30837	Q9Y3E2	Neurology_II	0.218103	0.61517	0.833273	-1.66549	0.100456	67.4036	-0.47946	0.0432538	Welch Two Sample t-test	two.sided	0.154977	Non-significant
DDI2	OID30602	Q5TDH0	Inflammation_II	-0.518138	2.50297	1.98483	1.65987	0.101412	70.026	-0.104432	1.14071	Welch Two Sample t-test	two.sided	0.156369	Non-significant
GRIN2B	OID30802	Q13224	Neurology_II	0.238386	0.0333367	0.271722	-1.65879	0.102148	62.7632	-0.525589	0.0488183	Welch Two Sample t-test	two.sided	0.157419	Non-significant
SERPINH1	OID31322	P50454	Oncology_II	0.54053	-0.668843	-0.128313	-1.67023	0.102555	40.6595	-1.19427	0.113212	Welch Two Sample t-test	two.sided	0.157924	Non-significant
CNPY2	OID20069	Q9Y2B0	Cardiometabolic	0.225129	0.614053	0.839182	-1.65563	0.102585	65.428	-0.496661	0.0464031	Welch Two Sample t-test	two.sided	0.157924	Non-significant
FHIP2A	OID30187	Q5W0V3	Cardiometabolic_II	0.424893	-0.205373	0.21952	-1.65858	0.102716	56.7636	-0.937929	0.0881418	Welch Two Sample t-test	two.sided	0.158042	Non-significant
ITGB6	OID20493	P18564	Inflammation	0.163027	0.317993	0.48102	-1.65137	0.103007	72.1954	-0.359817	0.0337635	Welch Two Sample t-test	two.sided	0.158405	Non-significant
IGLON5	OID31169	A6NGN9	Oncology_II	0.298792	-0.29135	0.00744222	-1.64171	0.104998	72.234	-0.661584	0.0639998	Welch Two Sample t-test	two.sided	0.16137	Non-significant
VPS4B	OID31386	O75351	Oncology_II	0.334828	0.45363	0.788458	-1.64584	0.105047	59.7621	-0.7418	0.0721446	Welch Two Sample t-test	two.sided	0.16137	Non-significant
CLEC3B	OID30756	P05452	Inflammation_II	-0.0987233	0.160897	0.0621733	1.63838	0.105742	71.413	-0.0214133	0.21886	Welch Two Sample t-test	two.sided	0.162352	Non-significant
OPLAH	OID30201	O14841	Cardiometabolic_II	0.282589	0.439807	0.722396	-1.63669	0.106004	72.9347	-0.626703	0.0615253	Welch Two Sample t-test	two.sided	0.162616	Non-significant
CRHBP	OID20747	P24387	Inflammation	0.10282	0.402813	0.505633	-1.63662	0.106027	72.8031	-0.228035	0.0223953	Welch Two Sample t-test	two.sided	0.162616	Non-significant
NPDC1	OID20205	Q9NQX5	Cardiometabolic	0.1509	0.723067	0.873967	-1.6376	0.106166	67.4102	-0.334806	0.0330059	Welch Two Sample t-test	two.sided	0.162742	Non-significant
NUDT10	OID30198	Q8NFP7	Cardiometabolic_II	-0.0948289	0.239387	0.144558	1.62519	0.108433	72.9994	-0.0214615	0.211119	Welch Two Sample t-test	two.sided	0.166129	Non-significant
MBL2	OID30759	P11226	Inflammation_II	0.532523	0.204383	0.736907	-1.63224	0.108634	52.3197	-1.1871	0.122057	Welch Two Sample t-test	two.sided	0.16635	Non-significant
NGRN	OID31115	Q9NPE2	Neurology_II	0.149501	0.0336033	0.183104	-1.62365	0.108913	70.5059	-0.33312	0.0341174	Welch Two Sample t-test	two.sided	0.166614	Non-significant
DCUN1D1	OID30830	Q96GG9	Neurology_II	0.289396	-0.565913	-0.276518	-1.62374	0.108955	69.5452	-0.6449	0.066109	Welch Two Sample t-test	two.sided	0.166614	Non-significant
SMPD3	OID30477	Q9NY59	Inflammation_II	-0.149143	0.61177	0.462627	1.62274	0.10898	72.5968	-0.0340466	0.332333	Welch Two Sample t-test	two.sided	0.166614	Non-significant
AMOTL2	OID31351	Q9Y2J4	Oncology_II	0.196829	0.0448733	0.241702	-1.61857	0.10989	72.3666	-0.439226	0.045568	Welch Two Sample t-test	two.sided	0.167916	Non-significant
UNG	OID31419	P13051	Oncology_II	0.159863	0.44753	0.607393	-1.61974	0.110257	63.3391	-0.357073	0.0373463	Welch Two Sample t-test	two.sided	0.168329	Non-significant
COL2A1	OID30286	P02458	Cardiometabolic_II	-0.414343	2.90617	2.49183	1.62225	0.110276	56.9278	-0.0971269	0.925814	Welch Two Sample t-test	two.sided	0.168329	Non-significant
CD101	OID31480	Q93033	Oncology_II	0.158662	-0.263027	-0.104364	-1.61533	0.110853	68.2437	-0.35465	0.0373254	Welch Two Sample t-test	two.sided	0.16912	Non-significant
CDC25A	OID31189	P30304	Oncology_II	0.234383	0.669037	0.90342	-1.6122	0.111234	72.9953	-0.524128	0.0553614	Welch Two Sample t-test	two.sided	0.169612	Non-significant
SELL	OID30752	P14151	Inflammation_II	0.103143	0.395537	0.49868	-1.60996	0.111724	72.9797	-0.230827	0.0245403	Welch Two Sample t-test	two.sided	0.170269	Non-significant
UHRF2	OID30171	Q96PU4	Cardiometabolic_II	0.230767	0.240933	0.4717	-1.61184	0.112112	61.5573	-0.516999	0.055466	Welch Two Sample t-test	two.sided	0.17077	Non-significant
IL36G	OID30551	Q9NZH8	Inflammation_II	-0.22033	-1.03489	-1.25522	1.60787	0.112502	67.9209	-0.0531188	0.493779	Welch Two Sample t-test	two.sided	0.171273	Non-significant
TNF	OID20074	P01375	Cardiometabolic	0.210615	0.921246	1.13186	-1.605	0.113328	65.1801	-0.472675	0.0514442	Welch Two Sample t-test	two.sided	0.172138	Non-significant
TNF	OID20473	P01375	Inflammation	0.210615	0.921246	1.13186	-1.605	0.113328	65.1801	-0.472675	0.0514442	Welch Two Sample t-test	two.sided	0.172138	Non-significant
TNF	OID20848	P01375	Neurology	0.210615	0.921246	1.13186	-1.605	0.113328	65.1801	-0.472675	0.0514442	Welch Two Sample t-test	two.sided	0.172138	Non-significant
TNF	OID21237	P01375	Oncology	0.210615	0.921246	1.13186	-1.605	0.113328	65.1801	-0.472675	0.0514442	Welch Two Sample t-test	two.sided	0.172138	Non-significant
IMPA1	OID20907	P29218	Neurology	0.137764	-0.906953	-0.769189	-1.60255	0.113368	72.7304	-0.309104	0.0335755	Welch Two Sample t-test	two.sided	0.172138	Non-significant
AMPD3	OID31139	Q01432	Neurology_II	0.331678	2.84723	3.1789	-1.6027	0.113691	67.2035	-0.744727	0.0813717	Welch Two Sample t-test	two.sided	0.172538	Non-significant
PCSK7	OID31410	Q16549	Oncology_II	0.222221	-1.01712	-0.794902	-1.59996	0.11404	71.1524	-0.499154	0.0547115	Welch Two Sample t-test	two.sided	0.172976	Non-significant
DCC	OID30953	P43146	Neurology_II	-0.0802167	0.0989367	0.01872	1.60218	0.114105	63.1779	-0.0198293	0.180263	Welch Two Sample t-test	two.sided	0.172985	Non-significant
CMIP	OID31406	Q8IY22	Oncology_II	0.133894	0.239657	0.373551	-1.59883	0.114197	72.697	-0.300811	0.0330218	Welch Two Sample t-test	two.sided	0.173033	Non-significant
INPP5D	OID30259	Q92835	Cardiometabolic_II	0.336193	1.58069	1.91689	-1.59976	0.11439	66.5489	-0.755712	0.0833258	Welch Two Sample t-test	two.sided	0.173234	Non-significant
CAPS	OID31126	Q13938	Neurology_II	0.330267	-0.131353	0.198913	-1.60187	0.115005	54.1256	-0.743602	0.0830687	Welch Two Sample t-test	two.sided	0.174075	Non-significant
ERC2	OID30880	O15083	Neurology_II	0.434964	-0.0632867	0.371678	-1.59229	0.116078	66.29	-0.980321	0.110392	Welch Two Sample t-test	two.sided	0.175607	Non-significant
PSMD1	OID31058	Q99460	Neurology_II	0.152849	-0.137393	0.0154556	-1.58896	0.116446	72.0873	-0.344605	0.0389069	Welch Two Sample t-test	two.sided	0.176071	Non-significant
EDF1	OID31010	O60869	Neurology_II	0.221496	0.16294	0.384436	-1.58831	0.116757	69.482	-0.499664	0.0566725	Welch Two Sample t-test	two.sided	0.176449	Non-significant
IVD	OID20833	P26440	Neurology	-0.335453	2.24273	1.90728	1.59017	0.117213	58.2113	-0.0867852	0.757692	Welch Two Sample t-test	two.sided	0.176972	Non-significant
ZFYVE19	OID31452	Q96K21	Oncology_II	0.256244	0.49124	0.747484	-1.5889	0.117226	61.3133	-0.578693	0.0662038	Welch Two Sample t-test	two.sided	0.176972	Non-significant
FAM13A	OID31463	O94988	Oncology_II	0.190942	0.685287	0.876229	-1.5845	0.117431	72.5007	-0.431138	0.0492536	Welch Two Sample t-test	two.sided	0.177177	Non-significant
PHLDB2	OID31167	Q86SQ0	Oncology_II	0.450192	-0.87663	-0.426438	-1.58481	0.117484	70.5238	-1.01667	0.116288	Welch Two Sample t-test	two.sided	0.177177	Non-significant
MMP3	OID21083	P08254	Neurology	0.253342	1.55829	1.81164	-1.5833	0.117977	68.2322	-0.572615	0.0659307	Welch Two Sample t-test	two.sided	0.177828	Non-significant
RPS10	OID30070	P46783	Cardiometabolic_II	-0.276458	0.530307	0.253849	1.59401	0.118073	44.1256	-0.0730504	0.625966	Welch Two Sample t-test	two.sided	0.177879	Non-significant
TG	OID31359	P01266	Oncology_II	0.52243	-0.254023	0.268407	-1.58465	0.11886	54.2417	-1.18334	0.138476	Welch Two Sample t-test	two.sided	0.178972	Non-significant
TOR1AIP1	OID30195	Q5JTV8	Cardiometabolic_II	0.318613	-0.517567	-0.198953	-1.57726	0.119754	62.8722	-0.722302	0.0850757	Welch Two Sample t-test	two.sided	0.180224	Non-significant
APOH	OID21072	P02749	Neurology	0.117616	0.47954	0.597156	-1.57077	0.120605	72.2677	-0.266872	0.0316411	Welch Two Sample t-test	two.sided	0.18141	Non-significant
APP	OID21070	P05067	Neurology	0.169448	2.90271	3.07216	-1.57116	0.120834	67.3112	-0.384696	0.0458004	Welch Two Sample t-test	two.sided	0.181659	Non-significant
ZP4	OID31185	Q12836	Oncology_II	0.213568	0.234697	0.448264	-1.56867	0.121055	72.9137	-0.484912	0.057776	Welch Two Sample t-test	two.sided	0.181898	Non-significant
RTKN2	OID30049	Q8IZC4	Cardiometabolic_II	0.378461	-0.23301	0.145451	-1.57136	0.121616	57.1851	-0.86072	0.103798	Welch Two Sample t-test	two.sided	0.182646	Non-significant
SPINK2	OID30627	P20155	Inflammation_II	-0.165278	0.27038	0.105102	1.56338	0.122342	72.0805	-0.045463	0.376019	Welch Two Sample t-test	two.sided	0.18364	Non-significant
ADRA2A	OID30067	P08913	Cardiometabolic_II	0.322437	-0.385143	-0.0627067	-1.56174	0.122675	72.9743	-0.733912	0.089039	Welch Two Sample t-test	two.sided	0.184045	Non-significant
RNF43	OID31291	Q68DV7	Oncology_II	0.247384	-0.42364	-0.176256	-1.55738	0.123721	72.7294	-0.563985	0.0692162	Welch Two Sample t-test	two.sided	0.185518	Non-significant
GRK5	OID20066	P34947	Cardiometabolic	-0.308572	0.87269	0.564118	1.56845	0.123824	44.7394	-0.0877415	0.704886	Welch Two Sample t-test	two.sided	0.185575	Non-significant
ADAMTSL5	OID30355	Q6ZMM2	Cardiometabolic_II	0.141161	0.207577	0.348738	-1.55487	0.124324	72.6286	-0.322114	0.0397915	Welch Two Sample t-test	two.sided	0.186228	Non-significant
DTX3	OID21349	Q8N9I9	Oncology	0.112534	0.366837	0.479371	-1.55464	0.124749	66.9299	-0.257021	0.0319521	Welch Two Sample t-test	two.sided	0.186768	Non-significant
LPA	OID30747	P08519	Inflammation_II	-0.66198	-1.93074	-2.59272	1.55316	0.124931	69.4388	-0.188199	1.51216	Welch Two Sample t-test	two.sided	0.186943	Non-significant
TJP3	OID30798	O95049	Neurology_II	-0.107453	0.4212	0.313747	1.55193	0.125208	69.692	-0.0306489	0.245556	Welch Two Sample t-test	two.sided	0.18726	Non-significant
CASP7	OID31135	P55210	Neurology_II	0.196087	0.48008	0.676167	-1.5521	0.125455	65.5241	-0.448359	0.0561858	Welch Two Sample t-test	two.sided	0.187533	Non-significant
PFDN4	OID31212	Q9NQP4	Oncology_II	0.378351	0.56752	0.945871	-1.55313	0.125648	60.0431	-0.865628	0.108926	Welch Two Sample t-test	two.sided	0.187724	Non-significant
GSTT2B	OID31097	P0CG30	Neurology_II	0.68091	-0.602877	0.0780333	-1.54905	0.12572	72.5626	-1.55705	0.195232	Welch Two Sample t-test	two.sided	0.187735	Non-significant
CPXM2	OID30322	Q8N436	Cardiometabolic_II	0.16571	0.44489	0.6106	-1.54803	0.126011	71.8262	-0.379111	0.047691	Welch Two Sample t-test	two.sided	0.188072	Non-significant
CCL25	OID20674	O15444	Inflammation	0.207484	0.490133	0.697618	-1.54872	0.126306	64.9803	-0.475046	0.0600771	Welch Two Sample t-test	two.sided	0.188416	Non-significant
NUBP1	OID31412	P53384	Oncology_II	0.633771	-0.515627	0.118144	-1.54397	0.126945	72.585	-1.45194	0.184397	Welch Two Sample t-test	two.sided	0.18927	Non-significant
COLEC12	OID20738	Q5KU26	Inflammation	0.121629	0.11482	0.236449	-1.54232	0.127434	71.1093	-0.278869	0.0356108	Welch Two Sample t-test	two.sided	0.18982	Non-significant
IGFL4	OID30500	Q6B9Z1	Inflammation_II	0.34643	-0.22311	0.12332	-1.54314	0.127445	67.892	-0.794419	0.101559	Welch Two Sample t-test	two.sided	0.18982	Non-significant
PRSS27	OID20212	Q9BQR3	Cardiometabolic	-0.142627	0.811753	0.669127	1.54122	0.127592	72.9176	-0.0418116	0.327065	Welch Two Sample t-test	two.sided	0.189941	Non-significant
CCN2	OID20709	P29279	Inflammation	-0.138889	2.74617	2.60728	1.53836	0.128293	72.8491	-0.0410525	0.31883	Welch Two Sample t-test	two.sided	0.190886	Non-significant
GSTP1	OID20876	P09211	Neurology	0.206933	-0.09986	0.107073	-1.53978	0.128869	60.0384	-0.475753	0.0618864	Welch Two Sample t-test	two.sided	0.191644	Non-significant
DBH	OID30703	P09172	Inflammation_II	-0.500069	0.269173	-0.230896	1.53495	0.129306	69.9843	-0.1497	1.14984	Welch Two Sample t-test	two.sided	0.192196	Non-significant
CD84	OID20607	Q9UIB8	Inflammation	-0.09349	1.7493	1.65581	1.53648	0.129687	59.8954	-0.0282263	0.215206	Welch Two Sample t-test	two.sided	0.192663	Non-significant
CTRB1	OID21150	P17538	Neurology	0.267624	0.181467	0.449091	-1.53414	0.130305	59.4071	-0.616641	0.0813918	Welch Two Sample t-test	two.sided	0.193481	Non-significant
ARHGAP5	OID31190	Q13017	Oncology_II	0.27954	0.0653067	0.344847	-1.52954	0.130887	66.3032	-0.644402	0.0853222	Welch Two Sample t-test	two.sided	0.194207	Non-significant
LRTM1	OID30906	Q9HBL6	Neurology_II	0.296814	0.24407	0.540884	-1.52887	0.130928	68.0978	-0.684203	0.0905746	Welch Two Sample t-test	two.sided	0.194207	Non-significant
DENR	OID30493	O43583	Inflammation_II	0.192148	0.255577	0.447724	-1.52556	0.131456	72.7221	-0.443186	0.0588902	Welch Two Sample t-test	two.sided	0.19489	Non-significant
TSC22D1	OID31016	Q15714	Neurology_II	0.323706	0.30933	0.633036	-1.52414	0.132052	68.8652	-0.747417	0.100006	Welch Two Sample t-test	two.sided	0.195673	Non-significant
NOS3	OID20834	P29474	Neurology	0.302817	1.65249	1.95531	-1.52419	0.132264	65.6444	-0.699521	0.0938873	Welch Two Sample t-test	two.sided	0.195886	Non-significant
YY1	OID30446	P25490	Inflammation_II	0.226749	1.19805	1.4248	-1.51783	0.1336	69.3925	-0.524744	0.071246	Welch Two Sample t-test	two.sided	0.197763	Non-significant
ERCC1	OID31223	P07992	Oncology_II	-0.20887	0.554343	0.345473	1.51384	0.134783	66.7949	-0.0665413	0.484281	Welch Two Sample t-test	two.sided	0.199413	Non-significant
S100A12	OID21374	P80511	Oncology	0.332477	1.99406	2.32654	-1.51196	0.135158	68.3022	-0.771242	0.106288	Welch Two Sample t-test	two.sided	0.19959	Non-significant
LMOD1	OID30212	P29536	Cardiometabolic_II	0.21257	0.491476	0.704046	-1.51044	0.135248	72.9962	-0.493053	0.0679126	Welch Two Sample t-test	two.sided	0.19959	Non-significant
LMOD1	OID30547	P29536	Inflammation_II	0.21257	0.491476	0.704046	-1.51044	0.135248	72.9962	-0.493053	0.0679126	Welch Two Sample t-test	two.sided	0.19959	Non-significant
LMOD1	OID31014	P29536	Neurology_II	0.21257	0.491476	0.704046	-1.51044	0.135248	72.9962	-0.493053	0.0679126	Welch Two Sample t-test	two.sided	0.19959	Non-significant
LMOD1	OID31416	P29536	Oncology_II	0.21257	0.491476	0.704046	-1.51044	0.135248	72.9962	-0.493053	0.0679126	Welch Two Sample t-test	two.sided	0.19959	Non-significant
RPE	OID31324	Q96AT9	Oncology_II	0.302469	0.379367	0.681836	-1.51079	0.135765	63.9892	-0.702427	0.0974892	Welch Two Sample t-test	two.sided	0.200199	Non-significant
IFT20	OID30962	Q8IY31	Neurology_II	0.24977	0.26505	0.51482	-1.51036	0.1358	64.9879	-0.580041	0.0805012	Welch Two Sample t-test	two.sided	0.200199	Non-significant
PTH	OID30963	P01270	Neurology_II	0.254352	0.237077	0.491429	-1.50751	0.136051	72.0843	-0.59069	0.0819855	Welch Two Sample t-test	two.sided	0.200467	Non-significant
TNXB	OID21107	P22105	Neurology	0.0906067	0.167967	0.258573	-1.50892	0.136163	65.0437	-0.210528	0.0293149	Welch Two Sample t-test	two.sided	0.200529	Non-significant
IL2RG	OID31361	P31785	Oncology_II	0.135482	-0.00158	0.133902	-1.51271	0.136824	48.6398	-0.315499	0.0445343	Welch Two Sample t-test	two.sided	0.201401	Non-significant
IL6R	OID20385	P08887	Cardiometabolic	0.141206	0.0603833	0.201589	-1.50473	0.136935	69.3401	-0.328397	0.0459858	Welch Two Sample t-test	two.sided	0.201461	Non-significant
SEZ6L	OID21488	Q9BYH1	Oncology	0.111937	0.482017	0.593953	-1.50248	0.137304	72.7214	-0.260427	0.0365538	Welch Two Sample t-test	two.sided	0.201901	Non-significant
GBA	OID30966	P04062	Neurology_II	0.322312	1.00232	1.32464	-1.49573	0.140192	57.506	-0.753737	0.109113	Welch Two Sample t-test	two.sided	0.206043	Non-significant
CGB3_CGB5_CGB8	OID30671	P0DN86	Inflammation_II	0.150256	-0.190833	-0.0405778	-1.49076	0.140822	65.5184	-0.351519	0.0510077	Welch Two Sample t-test	two.sided	0.206864	Non-significant
TANK	OID20474	Q92844	Inflammation	0.301064	1.50769	1.80875	-1.48156	0.142881	71.0173	-0.706248	0.104119	Welch Two Sample t-test	two.sided	0.209782	Non-significant
PLA2G1B	OID20252	P04054	Cardiometabolic	0.181941	0.39103	0.572971	-1.47945	0.143424	71.3353	-0.427134	0.0632523	Welch Two Sample t-test	two.sided	0.210471	Non-significant
MAPK13	OID31205	O15264	Oncology_II	0.151048	0.596497	0.747544	-1.47703	0.144299	67.7614	-0.355126	0.0530303	Welch Two Sample t-test	two.sided	0.211648	Non-significant
MRPL46	OID20858	Q9H2W6	Neurology	0.106088	0.359963	0.466051	-1.46958	0.146721	62.1389	-0.250386	0.03821	Welch Two Sample t-test	two.sided	0.215091	Non-significant
PRAME	OID31165	P78395	Oncology_II	-0.114838	0.367253	0.252416	1.46442	0.147427	72.1028	-0.0414835	0.271159	Welch Two Sample t-test	two.sided	0.216017	Non-significant
PI16	OID30676	Q6UXB8	Inflammation_II	-0.127048	0.282443	0.155396	1.46277	0.147827	72.9314	-0.0460555	0.300151	Welch Two Sample t-test	two.sided	0.216494	Non-significant
ADM	OID21467	P35318	Oncology	-0.16722	0.877413	0.710193	1.46138	0.148645	66.1614	-0.061229	0.395669	Welch Two Sample t-test	two.sided	0.217581	Non-significant
GSAP	OID21173	A4D1B5	Oncology	0.198993	-0.738187	-0.539193	-1.45757	0.149257	72.8531	-0.471095	0.0731085	Welch Two Sample t-test	two.sided	0.218366	Non-significant
RFC4	OID31376	P35249	Oncology_II	0.0943956	0.144513	0.238909	-1.45618	0.149884	68.9068	-0.223719	0.034928	Welch Two Sample t-test	two.sided	0.219172	Non-significant
NCAM1	OID20354	P13591	Cardiometabolic	-0.1282	0.457427	0.329227	1.45574	0.150551	61.4917	-0.0478685	0.304268	Welch Two Sample t-test	two.sided	0.220036	Non-significant
TSNAX	OID30185	Q99598	Cardiometabolic_II	0.175799	0.66561	0.841409	-1.45181	0.150854	72.7207	-0.417145	0.0655471	Welch Two Sample t-test	two.sided	0.220368	Non-significant
AMBN	OID20437	Q9NP70	Inflammation	-0.108637	0.321303	0.212667	1.4492	0.151675	71.1415	-0.0408305	0.258104	Welch Two Sample t-test	two.sided	0.221455	Non-significant
DNER	OID20712	Q8NFT8	Inflammation	-0.0772811	-0.209763	-0.287044	1.44704	0.152439	68.5968	-0.0292725	0.183835	Welch Two Sample t-test	two.sided	0.222458	Non-significant
KAZALD1	OID21339	Q96I82	Oncology	-0.148899	1.16302	1.01412	1.44543	0.152625	72.8765	-0.0564131	0.354211	Welch Two Sample t-test	two.sided	0.222616	Non-significant
CTSD	OID20358	P07339	Cardiometabolic	0.195611	0.26642	0.462031	-1.44675	0.15277	65.0391	-0.465636	0.074414	Welch Two Sample t-test	two.sided	0.222716	Non-significant
RIPK4	OID30138	P57078	Cardiometabolic_II	0.241346	-0.56861	-0.327264	-1.44259	0.153499	71.5491	-0.574888	0.092197	Welch Two Sample t-test	two.sided	0.223666	Non-significant
SCGB2A2	OID30104	Q13296	Cardiometabolic_II	-0.310154	0.680743	0.370589	1.43933	0.15518	60.8669	-0.120754	0.741063	Welch Two Sample t-test	two.sided	0.225908	Non-significant
TYRP1	OID30517	P17643	Inflammation_II	-0.162483	0.96325	0.800767	1.43724	0.155195	68.6203	-0.0630725	0.388039	Welch Two Sample t-test	two.sided	0.225908	Non-significant
MMP1	OID20672	P03956	Inflammation	0.259673	4.21303	4.47271	-1.43561	0.15609	62.6303	-0.621176	0.101829	Welch Two Sample t-test	two.sided	0.227097	Non-significant
IGHMBP2	OID30123	P38935	Cardiometabolic_II	0.268834	0.540343	0.809178	-1.43367	0.156171	69.1864	-0.642898	0.10523	Welch Two Sample t-test	two.sided	0.2271	Non-significant
SSBP1	OID30468	Q04837	Inflammation_II	0.167238	0.630693	0.797931	-1.42696	0.158017	70.3248	-0.400965	0.066489	Welch Two Sample t-test	two.sided	0.22967	Non-significant
TFAP2A	OID30848	P05549	Neurology_II	0.276189	-0.07044	0.205749	-1.42641	0.158224	69.526	-0.662407	0.110029	Welch Two Sample t-test	two.sided	0.229792	Non-significant
SYTL4	OID30339	Q96C24	Cardiometabolic_II	0.168394	0.16495	0.333344	-1.42779	0.15826	63.3803	-0.404052	0.0672629	Welch Two Sample t-test	two.sided	0.229792	Non-significant
MYLPF	OID30917	Q96A32	Neurology_II	0.315387	-0.162507	0.15288	-1.42424	0.159033	66.7693	-0.757414	0.126641	Welch Two Sample t-test	two.sided	0.230798	Non-significant
SOD3	OID30683	P08294	Inflammation_II	0.249762	0.326647	0.576409	-1.42525	0.159322	59.3652	-0.600374	0.100849	Welch Two Sample t-test	two.sided	0.231007	Non-significant
LILRA4	OID30162	P59901	Cardiometabolic_II	0.287176	-0.45962	-0.172444	-1.42187	0.159337	72.7403	-0.689725	0.115374	Welch Two Sample t-test	two.sided	0.231007	Non-significant
PON3	OID20777	Q15166	Inflammation	-0.0907144	0.30835	0.217636	1.42266	0.159675	64.2029	-0.036661	0.21809	Welch Two Sample t-test	two.sided	0.231381	Non-significant
ENSA	OID31355	O43768	Oncology_II	0.238291	-0.06846	0.169831	-1.41976	0.159967	72.4452	-0.572837	0.0962549	Welch Two Sample t-test	two.sided	0.231687	Non-significant
CETN2	OID20836	P41208	Neurology	-0.36358	0.5572	0.19362	1.42036	0.16008	67.9015	-0.14723	0.87439	Welch Two Sample t-test	two.sided	0.231735	Non-significant
PRKRA	OID21225	O75569	Oncology	0.259156	0.7533	1.01246	-1.41893	0.16029	71.0566	-0.623327	0.105016	Welch Two Sample t-test	two.sided	0.231923	Non-significant
CALB2	OID20801	P22676	Neurology	-0.301906	0.441943	0.140038	1.42045	0.160998	56.2287	-0.123829	0.72764	Welch Two Sample t-test	two.sided	0.23283	Non-significant
CLEC4D	OID20609	Q8WXI8	Inflammation	0.249217	2.08024	2.32945	-1.41517	0.161351	71.6291	-0.600303	0.10187	Welch Two Sample t-test	two.sided	0.233223	Non-significant
[truncated: 890 more rows]

## Sheet: SupTbl2
Supp. Table 2: protein importance for the elastic net model, predicting the presence of disease (PSC vs. HC)
Protein	Importance
CDHR2	70.1306
TNFSF11	63.7437
PIGR	63.2979
ITGA5	59.859
VWF	47.7689
IL1R2	46.6899
VAMP8	39.9173
BAX	39.6289
LTBP2	35.1748
BCAM	34.6275
CXADR	31.8117
BST2	29.6954
IGFBP2	28.7253
MMP7	28.3345
GGT1	26.908
NT5E	26.2838
HAVCR1	23.2572
CEACAM1	22.6243
AGXT	21.8084
TIMP4	21.7095
CD40	20.9674
FOLH1	20.5296
STX7	20.0865
CDH2	19.3794
CSF1	17.5224
C1QTNF1	17.2718
SDHB	16.3512
AMOT	15.9399
PKD1	14.4713
CKB	14.3619
OSMR	13.7736
GPRC5C	13.5809
PALM2	12.7724
CDCP1	12.7143
PLA2G15	12.4538
ACHE	12.4105
NOTCH3	11.9932
DCTPP1	10.6767
GRPEL1	9.42681
KLK7	9.31706
DCBLD2	8.62378
MFAP4	8.34171
ANGPTL1	8.33791
SEMA4C	8.33377
KRT18	7.44767
NPPC	6.93679
A1BG	6.86771
DCTN2	6.75423
CST6	6.54208
C2	6.23721
OBP2B	5.87242
CTSB	5.75187
ACE2	5.74648
CTSO	5.71465
IL18R1	5.64855
KLK8	5.61778
MERTK	5.45919
IL4R	5.35682
CXCL8	5.14004
LEPR	4.86622
PLXNB2	4.82516
ITGB5	4.73292
EHBP1	4.52056
BCAT1	4.35541
CPM	4.08382
COMP	4.06291
CPA4	3.96347
C3	3.92013
MSR1	3.88205
IGSF3	3.73015
ADGRE2	3.7142
NHLRC3	3.69315
SWAP70	3.58409
IL32	3.53551
MXRA8	3.44407
CD99L2	3.21681
ANPEP	3.18086
CHRDL2	3.10783
SPON1	3.03287
FIS1	3.01123
CASP8	2.95217
ITGBL1	2.92549
ANGPTL3	2.86446
VAMP5	2.80374
PRKAR2A	2.77137
ITGAV	2.76127
LEFTY2	2.68743
ENPP7	2.57771
SCAMP3	2.56113
CEACAM3	2.53043
HAO1	2.28194
CREG1	2.17573
ACAA1	2.17284
SRPX	2.05371
FGL1	1.92256
CDH6	1.9079
IFI30	1.79001
TNFRSF11B	1.78607
TYMP	1.74978
MME	1.68842
KLK13	1.63597
HMOX2	1.52639
HEPH	1.52631
CD46	1.49503
RAB6A	1.47035
GPA33	1.40431
PDLIM5	1.30694
LMNB1	1.28326
MAP2K1	1.28075
SNAP23	1.2544
MIA	1.23597
SCLY	1.22159
SHBG	1.17723
EFEMP1	1.12682
COQ7	1.10532
CCL19	1.07059
DNAJB14	1.06931
ADGRE5	1.05374
ERBB2	0.971651
SSC4D	0.952905
TREM2	0.94734
MAPK9	0.944442
NFASC	0.934034
BAG6	0.912408
DUSP13	0.889769
LTA4H	0.874732
VNN1	0.867315
PECAM1	0.839642
DAG1	0.835339
HRG	0.810037
NINJ1	0.800999
PSTPIP2	0.797712
FCGR2A	0.794636
ALCAM	0.76299
ECHDC3	0.741443
VWA1	0.728378
TNFSF8	0.722398
C7	0.712694
HGF	0.711447
TXNDC15	0.703124
IL1R1	0.700215
PRG2	0.650801
MAMDC2	0.644758
ERBIN	0.632014
DTNB	0.622559
ACY1	0.611186
BCL2	0.604382
GOT1	0.591358
CD248	0.585929
PRDX5	0.570531
IL6ST	0.564026
ITIH3	0.553988
NRP2	0.539871
GPD1	0.48699
CES1	0.479412
MMUT	0.474035
INSL3	0.468428
CETN3	0.452931
ANXA11	0.452485
LILRA2	0.447839
POMC	0.444322
GAS6	0.437523
ECHS1	0.41668
ENG	0.415004
GDF15	0.411273
ENDOU	0.408466
TNFSF13B	0.401849
HS3ST3B1	0.400125
ZNRD2	0.395054
BAIAP2	0.368317
CFB	0.33649
THBS2	0.329387
ANGPTL4	0.324563
HEG1	0.323141
SERPINA11	0.315694
ERN1	0.311682
EDIL3	0.300035
ASPN	0.291262
CRIM1	0.281208
MSTN	0.280598
FUT3_FUT5	0.263012
LILRB1	0.25486
DHODH	0.252658
WFDC12	0.252624
CD80	0.248103
ADAMTSL2	0.243611
RTN4IP1	0.243569
IGSF9	0.239946
CD63	0.237288
CD164	0.235717
ITGB1	0.234219
MEPE	0.22328
CCN1	0.222464
LY6D	0.210681
SLC16A1	0.204996
CRTAC1	0.197698
CXCL13	0.196585
RILPL2	0.192448
CXCL11	0.192157
ENPP2	0.191048
BMP10	0.18861
FCAMR	0.185695
NDUFS6	0.180723
ADH1B	0.170893
SCGN	0.167207
SEMA7A	0.16193
COL9A1	0.161322
TACSTD2	0.160746
ADAM15	0.155847
DSG2	0.155647
PDZK1	0.155531
INPP1	0.150366
TNFSF14	0.149794
B4GALT1	0.144763
NPY	0.143533
SLC9A3R1	0.142963
MMP10	0.142268
ENPEP	0.142017
PDIA3	0.135016
FKBP1B	0.124617
ENO1	0.122247
MCAM	0.121579
PCDH9	0.120643
NECTIN4	0.117386
TEK	0.116658
TCN1	0.1156
CCL18	0.114523
LONP1	0.11306
FETUB	0.107303
ITGB2	0.106589
PEAR1	0.106344
PRSS8	0.105758
FLT3LG	0.101871
CCL13	0.0987106
LILRB2	0.0979412
ARF6	0.0962803
NAGPA	0.0914599
DIPK2B	0.0914411
SERPINI2	0.0874372
PVR	0.0873921
PDIA5	0.0862649
LTBR	0.0859362
CTSZ	0.0849558
PROK1	0.084897
CTSH	0.0831907
FCGR3B	0.0827058
KLK14	0.0823282
HEPACAM2	0.0800294
CELSR2	0.0776901
CTSS	0.0776853
CD300A	0.0773286
CSPG4	0.0755227
OTUD7B	0.0735846
MRC1	0.0725317
SCGB1A1	0.071333
TAFA5	0.070909
PLAUR	0.0708879
STX8	0.0698985
CEACAM19	0.0696268
CRELD1	0.0692967
LY75	0.0690389
APOA2	0.0690228
PRG3	0.0685872
VASP	0.0679921
ADAM8	0.0674784
MYOC	0.0668888
CLUL1	0.0660369
DSG3	0.0630439
SCARF2	0.0627751
CYTL1	0.0611562
WAS	0.0606259
SFTPD	0.0592008
FCAR	0.056247
TREML2	0.0561229
VCAM1	0.0545105
MRI1	0.0542087
AGRP	0.0541691
PDE5A	0.0540262
S100G	0.0539313
VTI1A	0.0516936
ACADSB	0.0511705
YES1	0.0500138
OTUD6B	0.0491036
PRDX3	0.0484231
CD14	0.046155
PLA2G10	0.0455769
PRTN3	0.0454156
NUDC	0.0447422
CHMP6	0.0445029
TSPAN8	0.0419978
CD109	0.0418958
RHOC	0.0417166
PLXDC2	0.0414639
HS6ST2	0.0410805
NRP1	0.0403371
TMPRSS15	0.0388577
OSCAR	0.0384892
CCER2	0.0382287
CD163	0.0372
PPY	0.0368512
MPO	0.036015
CSPG5	0.0359956
DDHD2	0.0359647
SERPINA6	0.0354627
PLAU	0.0353382
GNAS	0.0351364
MTSS1	0.0347335
IQGAP2	0.0347291
MCFD2	0.0345014
SORT1	0.0340075
KDR	0.0337163
DSG4	0.0333839
IL5RA	0.0329325
PPP1R14A	0.0320201
GDF2	0.0318601
C4BPB	0.0313713
IL13RA1	0.0310837
CNTN5	0.0306461
FABP6	0.0294839
HHEX	0.0289759
TNFSF13	0.0289171
KLK10	0.0287803
SEPTIN9	0.0285429
GAPDH	0.0282721
CTSC	0.0279478
SCARF1	0.0277087
THBS4	0.0272627
CDSN	0.0270659
EREG	0.0269783
TIE1	0.0268155
MECR	0.0267321
LAMP1	0.0255276
ENTPD2	0.0254731
HLUADRA	0.02546
GPC1	0.0251889
MZT1	0.0249395
TGFA	0.0244908
ATP6V1G1	0.0242538
DHRS4L2	0.0242067
CD86	0.0240867
SIGLEC6	0.024083
EPCAM	0.0240104
FLRT2	0.0234663
MAN2B2	0.0232159
INSR	0.0222585
EBAG9	0.0220051
BSG	0.0216121
RETN	0.0215575
EDDM3B	0.0213466
CRIP2	0.0208724
CXCL1	0.0199596
S100A13	0.0198958
SIGLEC10	0.0197782
PLA2G2A	0.019759
IFNGR2	0.0197467
NECTIN2	0.0195908
CLEC4M	0.0190465
SETMAR	0.0187358
PGD	0.0170216
PLA2G4A	0.0163839
ENTPD5	0.0152734
HAVCR2	0.0149892
CA5A	0.0144987
TOMM20	0.0143335
TGFBI	0.0137617
ITGB7	0.0134718
CD300C	0.0134293
LRRC59	0.013238
FCRLB	0.0131687
LBP	0.0130713
NECTIN1	0.0130399
SPRY2	0.0127713
SERPINA1	0.0120079
OXCT1	0.0120003
MUC13	0.0118922
FSTL1	0.0117172
MARCO	0.0116687
CLPP	0.0115541
ICAM2	0.0115205
KLK11	0.0112566
ST6GAL1	0.0109534
IGSF8	0.0107057
FGF19	0.0104983
PRDX6	0.0103972
SPINK5	0.0103909
SPINT3	0.0102188
CTRC	0.010218
OSM	0.00903429
CTSV	0.00897848
CTHRC1	0.00893195
DOCK9	0.00887858
PDCD1	0.00879359
APPL2	0.00848562
SCRN1	0.00828016
RNASET2	0.00818882
FAS	0.00816484
ELN	0.00813396
DSC2	0.00811354
IFNGR1	0.00809867
FCN2	0.00794075
C19orf12	0.00783616
CACYBP	0.00776246
GMPR	0.00767526
GLIPR1	0.00766867
CXCL16	0.0073039
IGFBP6	0.00726165
ATXN10	0.00721722
FABP2	0.00718431
CARHSP1	0.00703199
S100A14	0.00677422
MARS1	0.00651658
LILRA5	0.00649964
SPTLC1	0.00645387
ASS1	0.00645286
AKR7L	0.00624203
C1QTNF6	0.00604158
RNASE3	0.00598566
CAMSAP1	0.00591035
PKD2	0.00580196
LIF	0.00529712
MILR1	0.00526282
NOTCH2	0.00516857
MAD1L1	0.00512024
EIF4G1	0.00490633
HSPB1	0.00490018
PDGFRB	0.00487538
CD79B	0.00482976
ACY3	0.00479238
CD209	0.00473886
EGFLAM	0.00458606
MANEAL	0.00434585
CA13	0.00427853
CEND1	0.00427052
CBS	0.00423824
LIFR	0.00421415
MAVS	0.00413276
C1QA	0.00412827
CELA3A	0.00410788
PTPRM	0.00391506
CILP	0.00367919
MOCS2	0.00366477
FBP1	0.00366433
MATN2	0.00364729
GIPC3	0.00363239
CCL16	0.00344763
TIMP2	0.00330347
TAB2	0.00328149
DCXR	0.00327547
CD22	0.00300111
DNAJA2	0.00299835
MANF	0.00299285
TIMP1	0.00294422
ATG16L1	0.00277955
TINAGL1	0.00243297
COL4A1	0.00229014
NTproBNP	0.00219981
INHBC	0.00217215
PDIA4	0.00214441
MAPT	0.00207173
CR1	0.00201219
CEACAM6	0.00198427
SMPDL3A	0.00171963
CA9	0.00112005
GP6	0.00109257
SOD2	0.00107952
PLIN1	0.000956404
TTR	0.000947402
CRACR2A	0.00088208
PTS	0.00073284
FSTL3	0.000631568
DPP10	0.000551348
EEF1D	0.000445738
CLEC5A	0.000400811
GRN	0.000369461
HLUAA	0.000341393
IDO1	8e-07
IL2	0
IL10RA	0
PAPPA	0
IL20RA	0
EIF5A	0
JUN	0
RAB37	0
IL4	0
IL1B	0
IL33	0
LILRB4	0
IL13	0
IL10	0
ARNT	0
TNFAIP8	0
LTO1	0
ACTN4	0
LAP3	0
AMBN	0
LRRN1	0
PREB	0
IL24	0
CEP164	0
NBN	0
FCRL3	0
PRKAB1	0
PNPT1	0
ARTN	0
RABGAP1L	0
NCLN	0
IL22RA1	0
IL2RB	0
MYO9B	0
AOC1	0
IL20	0
RGS8	0
IL11	0
IL17F	0
CXCL14	0
MVK	0
WNT9A	0
IL3RA	0
SIT1	0
FXYD5	0
CXCL12	0
NRTN	0
DGKZ	0
PADI2	0
PRKCQ	0
IL17A	0
NFATC3	0
GALNT3	0
IL5	0
TNF	0
TANK	0
TPT1	0
IL17C	0
YTHDF3	0
TNFRSF13C	0
IL17D	0
ICA1	0
IRAK1	0
IL12RB1	0
IL1RL2	0
IL1A	0
GBP2	0
FGF5	0
CSF3	0
AMN	0
ITGB6	0
JCHAIN	0
IFNG	0
SLAMF1	0
ENAH	0
IL15RA	0
PARP1	0
FABP9	0
SRPK2	0
FGF2	0
ITM2A	0
BACH1	0
IFNLR1	0
TRAF2	0
SULT2A1	0
SPINK4	0
NUB1	0
PSPN	0
ALDH3A1	0
SH2D1A	0
FOXO1	0
VASH1	0
METAP1D	0
TBC1D5	0
EPO	0
CCL7	0
DAPP1	0
EDAR	0
TRIM5	0
ITGA6	0
FCRL6	0
LSP1	0
HLUAE	0
TRIM21	0
PSIP1	0
IL7	0
SAMD9L	0
ISM1	0
SLC39A5	0
BTN3A2	0
MLN	0
IKBKG	0
NFATC1	0
CCL26	0
CLEC4C	0
CEACAM21	0
PSMG3	0
GOPC	0
MAP2K6	0
NT5C3A	0
ARHGEF12	0
CASP2	0
CNTNAP2	0
BCR	0
CLIP2	0
SELPLG	0
IL15	0
IL6	0
CD83	0
NCR1	0
NCF2	0
CCL28	0
PTX3	0
PTH1R	0
EGLN1	0
CLEC4A	0
HSD11B1	0
IRAK4	0
ICAM4	0
DECR1	0
ITGA11	0
AXIN1	0
CD4	0
IL17RB	0
LTA	0
PIK3AP1	0
MGMT	0
HEXIM1	0
CLEC4G	0
NTF3	0
MICB_MICA	0
BANK1	0
CD200R1	0
KRT19	0
PLXNA4	0
CD70	0
SLAMF7	0
CD200	0
GZMB	0
CD84	0
CLEC4D	0
CCL3	0
TNFSF10	0
TLR3	0
CXCL6	0
PCDH1	0
HPCAL1	0
CD40LG	0
CKAP4	0
IDS	0
DFFA	0
TGFB1	0
CXCL17	0
TNFSF12	0
CD244	0
KLRB1	0
SERPINB8	0
KLRD1	0
IL16	0
CLEC7A	0
LAMP3	0
FCRL2	0
LAT	0
TPSAB1	0
PPP1R9B	0
ADA	0
TNFRSF11A	0
CD160	0
HCLS1	0
CD6	0
VEGFA	0
ADAM23	0
TNFRSF4	0
VEGFD	0
GZMA	0
CLSTN2	0
FASLG	0
IL12B	0
CCL11	0
KYNU	0
LY9	0
CCL20	0
MMP1	0
PGF	0
CCL25	0
CXCL9	0
EPHA1	0
CD276	0
DBNL	0
PKLR	0
NCK2	0
TIMP3	0
CCL21	0
SIGLEC1	0
F2R	0
CD48	0
CCL23	0
IL18	0
CCL4	0
IL10RB	0
CXCL10	0
EGF	0
CRLF1	0
IL1RN	0
TNFRSF13B	0
CST7	0
ERBB3	0
NELL2	0
CCN2	0
GLOD4	0
DNER	0
BTN2A1	0
SHMT1	0
CD58	0
PTPN6	0
HSPA1A	0
SPINT2	0
CKMT1A_CKMT1B	0
SCGB3A2	0
OMD	0
ANGPTL2	0
GAL	0
SCG3	0
PDLIM7	0
SMOC2	0
MZB1	0
ROBO1	0
ENPP5	0
LAIR1	0
COLEC12	0
SIRPB1	0
ANGPT1	0
PDGFB	0
CRKL	0
DNPH1	0
CCL17	0
MEGF10	0
CRHBP	0
LGALS4	0
LHPP	0
TPP1	0
CRELD2	0
CDON	0
AGER	0
ESM1	0
ATP5IF1	0
SKAP2	0
CCL22	0
PRELP	0
LAMA4	0
FST	0
CHRDL1	0
CCL24	0
LGMN	0
PNLIPRP2	0
PON3	0
FABP1	0
MPIG6B	0
LGALS9	0
TNFRSF14	0
REG4	0
WFIKKN2	0
AGRN	0
TFF2	0
CXCL3	0
NME3	0
RTKN2	0
DENND2B	0
BHMT2	0
SNU13	0
THRAP3	0
TRAF3IP2	0
NOP56	0
SKIV2L	0
LAMA1	0
TPM3	0
GCLM	0
EIF2AK3	0
MYH4	0
ATP2B4	0
CASQ2	0
CACNA1H	0
ATP1B3	0
MED21	0
ADRA2A	0
TMED10	0
RAB39B	0
RPS10	0
HIP1	0
CSF2	0
MAP1LC3B2	0
REXO2	0
NXPE4	0
SLC12A2	0
FDX1	0
ATP5F1D	0
ACSL1	0
UGDH	0
ITPA	0
EXOSC10	0
PDE4D	0
RYR1	0
NOS2	0
HCG22	0
NECAP2	0
RBM19	0
CYP24A1	0
KRT17	0
BRD3	0
ERVUV1	0
TSPAN15	0
UBQLN3	0
CD2	0
SHD	0
MEGF11	0
NUP50	0
PGLYRP4	0
NUDT15	0
TEF	0
SCGB2A2	0
NEB	0
CPTP	0
SLC51B	0
TTN	0
GASK1A	0
MTR	0
SAT1	0
IGF2BP3	0
SART1	0
EXTL1	0
CEP112	0
NPR1	0
ZCCHC8	0
ATP1B2	0
USP47	0
MYL1	0
ARL2BP	0
RAB33A	0
IGHMBP2	0
ATP1B1	0
PMM2	0
DDA1	0
ELOB	0
TRPV3	0
IFNW1	0
ABRAXAS2	0
MYOM2	0
HADH	0
GAMT	0
NFYA	0
RIPK4	0
GBP6	0
PRKD2	0
MANSC4	0
ECI2	0
TPR	0
HSD17B3	0
ABCA2	0
FDX2	0
GUK1	0
PROCR	0
PYY	0
PDZD2	0
ENOX2	0
SPINK8	0
TMED4	0
FRMD4B	0
EIF5	0
HMGCS1	0
NFX1	0
NFKB1	0
ANK2	0
LILRA4	0
KIF1C	0
GSTM4	0
B3GAT3	0
ATP6V1G2	0
KRT6C	0
UHRF2	0
PMCH	0
COPB2	0
GP1BB	0
KIF22	0
CSRP3	0
CBX2	0
MRPL24	0
BRDT	0
C1GALT1C1	0
YOD1	0
PALM3	0
CSDE1	0
TSNAX	0
PACS2	0
FHIP2A	0
NAA10	0
VSIG10L	0
LPP	0
LRCH4	0
ACTN2	0
VIPR1	0
PNMA1	0
TOR1AIP1	0
SEL1L	0
GNPDA1	0
NUDT10	0
MYBPC2	0
OPLAH	0
PYDC1	0
ANP32C	0
AIF1L	0
SNED1	0
PAGR1	0
SIL1	0
M6PR	0
ENO3	0
IGSF21	0
HRC	0
LMOD1	0
DMP1	0
HMGCL	0
SNX5	0
ITPR1	0
RNF5	0
BECN1	0
COMMD1	0
DMD	0
EDN1	0
SCRIB	0
ROBO4	0
PECR	0
EHD3	0
ENTR1	0
HSBP1	0
FSHB	0
RECK	0
RNF149	0
AAMDC	0
GADD45GIP1	0
RNASE10	0
CEP170	0
KHK	0
HS1BP3	0
AHNAK2	0
MYL4	0
APOBR	0
DNAJC6	0
FAM172A	0
CALCOCO2	0
EPPK1	0
MYL3	0
NIT1	0
GATD3	0
DLL4	0
HSDL2	0
RBPMS2	0
RANBP1	0
INPP5D	0
AHNAK	0
SIGLEC8	0
MAN1A2	0
ANXA2	0
GRP	0
ZP3	0
LIPF	0
BOLA2_BOLA2B	0
NFE2	0
SEC31A	0
EIF2S2	0
NAGK	0
CRYZL1	0
ENPP6	0
ADAMTSL4	0
PRRT3	0
SCN4B	0
SCPEP1	0
BPIFA2	0
LAMB1	0
B3GNT7	0
ASRGL1	0
RPL14	0
CNP	0
COL2A1	0
TMEM132A	0
GIP	0
GRHPR	0
GGACT	0
BNIP2	0
NT5C	0
GALNT5	0
MYBPC1	0
PTGR1	0
SPESP1	0
MMP15	0
NGFR	0
GET3	0
GGCT	0
COCH	0
HBZ	0
DTYMK	0
BPIFB2	0
MYDGF	0
L3HYPDH	0
TCOF1	0
COX6B1	0
CRYBB1	0
LECT2	0
UBE2L6	0
CPXM2	0
PDAP1	0
PTPRB	0
RAB11FIP3	0
TCTN3	0
NPL	0
SARG	0
SCRG1	0
VIT	0
NIT2	0
TPK1	0
SYTL4	0
GMFG	0
SGSH	0
PTPRZ1	0
CDA	0
LILRA6	0
MELTF	0
FAM20A	0
ADGRF5	0
PPM1F	0
FABP3	0
UPB1	0
RAB27B	0
ADAMTSL5	0
RAB10	0
TIMM10	0
SERPINE2	0
CMC1	0
CTLA4	0
KLK3	0
ISM2	0
AMDHD2	0
LCP1	0
SLC4A1	0
DDT	0
BDNF	0
LILRA3	0
MUC2	0
FBLN2	0
COL3A1	0
PTPRC	0
MYH9	0
PPIF	0
TWF2	0
SHISA5	0
TREH	0
BGLAP	0
NPTX2	0
PRAP1	0
FGFBP2	0
COL15A1	0
SBSN	0
STAB2	0
IGDCC4	0
CHGA	0
SLURP1	0
CPQ	0
HPSE	0
POSTN	0
CELA2A	0
TNN	0
GM2A	0
TALDO1	0
ASAH1	0
NPC2	0
PSAP	0
SESTD1	0
FOSB	0
NDRG1	0
ODAM	0
PTEN	0
IFNL1	0
SMARCA2	0
COPE	0
ATF2	0
KRT14	0
CALB2	0
ARID4B	0
SCARB1	0
AMFR	0
MMP13	0
IL34	0
ANXA5	0
ATP5PO	0
SIGLEC15	0
KCNIP4	0
SLC27A4	0
METAP1	0
TDGF1	0
RAB6B	0
SSB	0
PAK4	0
SIRT5	0
LYPD1	0
PXN	0
IDI2	0
GLT8D2	0
RASA1	0
DUSP3	0
FGR	0
HSP90B1	0
CLSPN	0
PADI4	0
IVD	0
NOS3	0
CETN2	0
STK24	0
GGA1	0
PBLD	0
EPHA10	0
GHRHR	0
TPPP3	0
ATP6V1F	0
TBC1D17	0
GBP4	0
FKBP7	0
NXPH1	0
PMVK	0
VSTM1	0
SLC39A14	0
ING1	0
CASP1	0
ILKAP	0
CERT	0
MRPL46	0
KRT5	0
GDNF	0
SLIT2	0
NOS1	0
C2CD2L	0
PRTFDC1	0
TST	0
XRCC4	0
TARBP2	0
NEFL	0
FHIT	0
KIRREL2	0
TDRKH	0
GSTP1	0
MAX	0
S100A16	0
DCTN6	0
PTK7	0
KEL	0
WASF3	0
BRK1	0
FMNL1	0
GKN1	0
ANXA10	0
KLB	0
ISLR2	0
GPKOW	0
ECE1	0
PFDN2	0
CASP10	0
TIGAR	0
AKT1S1	0
AGR2	0
DPEP1	0
MAP4K5	0
IL18RAP	0
PPP3R1	0
DARS1	0
SKAP1	0
IMPA1	0
PTPN1	0
GGT5	0
PTPRN2	0
NMNAT1	0
CRTAM	0
CSF2RA	0
DRAXIN	0
ULBP2	0
NGF	0
ABHD14B	0
PHOSPHO1	0
CRADD	0
SPOCK1	0
PAEP	0
WWP2	0
APRT	0
CLEC10A	0
CHMP1A	0
NAAA	0
SERPINB9	0
GFRA3	0
DKK4	0
EFNA4	0
VWC2	0
FKBP5	0
RSPO1	0
WFIKKN1	0
TBCC	0
SCARB2	0
GPC5	0
LY96	0
TMPRSS5	0
GLB1	0
MDGA1	0
TXLNA	0
MASP1	0
STAMBP	0
DNMBP	0
TNR	0
CC2D1A	0
MITD1	0
FKBP4	0
NPM1	0
PRDX1	0
LPO	0
TNFRSF6B	0
LAIR2	0
CD274	0
TNFRSF10A	0
FRZB	0
PSME1	0
LAYN	0
SNCG	0
BAG3	0
CCS	0
ADGRB3	0
HNMT	0
CX3CL1	0
IPCEF1	0
AFP	0
MATN3	0
TNFRSF10B	0
EPHB6	0
CALCA	0
SFRP1	0
TNFRSF9	0
RBKS	0
TCL1A	0
PSME2	0
ASGR1	0
FUT8	0
TBCB	0
BMP4	0
CST5	0
ASAH2	0
BCAN	0
ACVRL1	0
EIF4B	0
ADAM22	0
LXN	0
CCL2	0
CDH15	0
ROBO2	0
CDH3	0
DDR1	0
TXNDC5	0
STC1	0
RWDD1	0
VTA1	0
EZR	0
CD8A	0
MMP8	0
SEMA4D	0
PDCD5	0
NSFL1C	0
SERPINB6	0
CD34	0
VCAN	0
PPCDC	0
SMPD1	0
SULT1A1	0
SUMF2	0
PRL	0
LBR	0
LAMP2	0
ANXA3	0
CHGB	0
CD74	0
LGALS8	0
FABP5	0
GOLM2	0
RGMB	0
ENO2	0
OXT	0
TNFRSF8	0
THY1	0
BST1	0
TNFRSF21	0
CPPED1	0
NCAN	0
NTRK3	0
SCARA5	0
LRPAP1	0
CPA2	0
CLEC1B	0
FOLR2	0
JAM2	0
RGMA	0
DKK1	0
BIN2	0
CCN5	0
APP	0
ITGAM	0
APOH	0
MIF	0
NPTX1	0
STIP1	0
AHSP	0
SIGLEC5	0
MMP3	0
WARS	0
NID2	0
HARS1	0
PEBP1	0
SERPINB1	0
IL17RA	0
CLEC14A	0
CNTN3	0
PIK3IP1	0
NCAM2	0
CA6	0
SPINK1	0
SUSD2	0
MESD	0
GUCA2A	0
MMP9	0
PLA2G7	0
NOMO1	0
TNXB	0
SPINT1	0
CD99	0
FCRL5	0
CLEC11A	0
NUDT5	0
CNTN4	0
TMSB10	0
CD177	0
OGN	0
IL1RAP	0
B4GAT1	0
ALDH1A1	0
PILRA	0
CD300LG	0
GNLY	0
FCER2	0
MFGE8	0
TXNRD1	0
IL7R	0
ARSA	0
FYB1	0
BLVRB	0
RELT	0
DBI	0
VSIG4	0
TNFRSF1B	0
IGF2R	0
CA2	0
CTRB1	0
F11R	0
PAMR1	0
TFF1	0
TNFRSF1A	0
CLPS	0
STC2	0
IGFBP4	0
PARK7	0
DAND5	0
EDNRB	0
IL12RB2	0
SPRED2	0
TPSG1	0
HIF1A	0
KDM3A	0
UBE2Z	0
TLR4	0
GLI2	0
DDX4	0
STX5	0
RICTOR	0
ESR1	0
TNFSF9	0
HDAC8	0
PTPN9	0
SIRT1	0
POLR2A	0
IL21R	0
ST8SIA1	0
FGF6	0
PALLD	0
FOXJ3	0
YY1	0
UNC5D	0
CD3G	0
GAD2	0
LRIG3	0
NME1	0
RAP1A	0
RPA2	0
FGF12	0
MKI67	0
CCNE1	0
PRR5	0
CEBPA	0
FGF20	0
PGR	0
IL20RB	0
NPHS2	0
RELB	0
KLRF1	0
PIKFYVE	0
BABAM1	0
WASL	0
SSBP1	0
PTP4A3	0
TP53BP1	0
ADAMTS4	0
IL36A	0
RNF31	0
BAG4	0
IL31RA	0
THSD1	0
SMPD3	0
TSC1	0
TRAF3	0
TERF1	0
CA8	0
PRSS22	0
PLCB1	0
CD36	0
SUMF1	0
IL31	0
MRPS16	0
XIAP	0
ADAM12	0
CSNK1D	0
DENR	0
DDX39A	0
CPOX	0
REPS1	0
ALPI	0
BCL2L15	0
CEMIP2	0
IGFL4	0
MCEMP1	0
TGFBR1	0
NEDD9	0
POF1B	0
DAPK2	0
RNF168	0
RBPMS	0
ZNF174	0
NAGA	0
SLITRK1	0
PER3	0
TSPYL1	0
ACRV1	0
PSMG4	0
C1QL2	0
SHH	0
TYRP1	0
ANKMY2	0
EVI5	0
NDUFA5	0
NEDD4L	0
NFAT5	0
LATS1	0
ACP1	0
BNIP3L	0
ZBP1	0
CSF3R	0
ADAMTS1	0
CASP9	0
SEMA6C	0
TLR1	0
GIT1	0
DEFB103A_DEFB103B	0
FGF16	0
STAT2	0
ITGAL	0
MTDH	0
ERMAP	0
NPHS1	0
BLNK	0
GIPR	0
CD7	0
DGKA	0
PPM1B	0
DBN1	0
IL36G	0
CLEC12A	0
CSF2RB	0
VEGFB	0
CD226	0
EIF4E	0
TOP2B	0
PTGES2	0
PPL	0
NXPH3	0
RALB	0
NUMB	0
AFAP1	0
ITGA2	0
AKAP12	0
GHR	0
SCGB3A1	0
ERP29	0
DTD1	0
CST1	0
JAM3	0
COL5A1	0
ADGRD1	0
TNFRSF17	0
PAXX	0
HMCN2	0
GLA	0
MENT	0
GNPDA2	0
SEMA3G	0
RLN2	0
DDI2	0
UROD	0
SERPINI1	0
YWHAQ	0
PRR4	0
LEG1	0
TPD52L2	0
PCBD1	0
GP5	0
DNAJB6	0
BMPER	0
TBCA	0
ANXA1	0
C1QTNF5	0
C1QTNF9	0
PRKG1	0
EPHA4	0
GMPR2	0
ST13	0
INHBB	0
SPINK2	0
CTSE	0
TNFAIP8L2	0
GCHFR	0
TP53I3	0
MYOM3	0
PHYKPL	0
RIDA	0
SYAP1	0
LZTFL1	0
GIMAP7	0
CD72	0
ACYP1	0
SNX15	0
SNCA	0
FGFR4	0
RABEP1	0
SFRP4	0
SUSD5	0
PINLYP	0
ARHGAP45	0
UBXN1	0
ADD1	0
SPART	0
DCTD	0
PTRHD1	0
CHAD	0
DNAJB2	0
SDK2	0
GLRX5	0
DAAM1	0
OLFM4	0
PENK	0
CSH1	0
PRDX2	0
MDH1	0
TXN	0
CGB3_CGB5_CGB8	0
RNASE1	0
APOB	0
NRGN	0
ABO	0
PI16	0
LCAT	0
NEXN	0
ASGR2	0
GPI	0
CSF1R	0
TREML1	0
SOD3	0
F10	0
PEPD	0
RNASE6	0
FCN1	0
TGOLN2	0
PNLIP	0
ACE	0
C9	0
PGA4	0
GSR	0
APOF	0
DBH	0
PON1	0
RNASE4	0
AHSG	0
AMY1A_AMY1B_AMY1C	0
APOL1	0
AGT	0
CTBS	0
CAT	0
MST1	0
GSN	0
CRISP3	0
CFHR5	0
BCHE	0
HGFAC	0
C8B	0
CFHR2	0
C1RL	0
ITIH1	0
F2	0
SERPINA7	0
B2M	0
SAA4	0
APOE	0
LYVE1	0
QSOX1	0
PZP	0
C1S	0
CLU	0
APOA4	0
CPB2	0
ATRN	0
ECM1	0
PROS1	0
CFD	0
F12	0
IGLC2	0
AFM	0
PGLYRP2	0
C5	0
SELENOP	0
APOD	0
LPA	0
APOC1	0
LRG1	0
SELL	0
C1R	0
BTD	0
CLEC3B	0
SERPINF1	0
CFHR4	0
MBL2	0
KLKB1	0
PPBP	0
ITIH4	0
SERPINA5	0
PF4	0
LGALS3BP	0
SERPIND1	0
ORM1	0
APOA1	0
CFI	0
F11	0
SERPINA4	0
CD5L	0
SERPING1	0
APCS	0
SERPINF2	0
GC	0
F13B	0
TF	0
CFP	0
PLG	0
SERPINA3	0
FN1	0
FGA	0
SERPINC1	0
CFH	0
NPPB	0
TNNI3	0
HNRNPK	0
CEBPB	0
VIM	0
CHEK2	0
CRHR1	0
TSLP	0
MFAP3	0
TCL1B	0
DUOX2	0
CTF1	0
AKR1C4	0
HEBP1	0
SERPINB5	0
HK2	0
GRK5	0
VSTM2L	0
TIA1	0
CNPY2	0
CRX	0
SUSD1	0
RCOR1	0
STK11	0
TSPAN1	0
ACTA2	0
MTPN	0
ZBTB17	0
PTN	0
CEP43	0
IRAG2	0
COMT	0
PON2	0
ADAMTS16	0
GP2	0
WASF1	0
MPHOSPH8	0
DNAJB8	0
SLITRK6	0
GPR37	0
GZMH	0
GYS1	0
THPO	0
CLEC1A	0
ENTPD6	0
CEACAM8	0
S100P	0
DCN	0
GLO1	0
PAG1	0
USP8	0
ITGB1BP2	0
BOC	0
ADH4	0
CLTA	0
TP53INP1	0
CCL27	0
AK1	0
ANXA4	0
ACOX1	0
CLC	0
CNST	0
TSHB	0
S100A11	0
VSIR	0
PCDH17	0
PDGFRA	0
CDH17	0
SNX9	0
NTRK2	0
DOK2	0
STK4	0
TGM2	0
DPP7	0
PLIN3	0
PLPBP	0
ICAM5	0
PRKAR1A	0
PM20D1	0
LACTB2	0
FADD	0
CGREF1	0
LGALS1	0
IGFBPL1	0
MNDA	0
IL19	0
ACAN	0
PLXNB3	0
TYRO3	0
EIF4EBP1	0
PDCD6	0
APLP1	0
GSTA1	0
MEP1B	0
SDC1	0
FCRL1	0
GPNMB	0
QDPR	0
GHRL	0
PPP1R2	0
CD2AP	0
NADK	0
CBLIF	0
CANT1	0
OLR1	0
DIABLO	0
LRP11	0
SEMA3F	0
LEP	0
LPL	0
ADGRG2	0
SIGLEC7	0
NPTXR	0
GRAP2	0
CDHR5	0
THOP1	0
GLRX	0
KITLG	0
PILRB	0
AHCY	0
REN	0
SOST	0
NPDC1	0
CD69	0
CXCL5	0
PRSS27	0
DDC	0
SDC4	0
HMOX1	0
SERPINA12	0
GH1	0
SPON2	0
ROR1	0
CCDC80	0
CTSL	0
NRCAM	0
THBD	0
KYAT1	0
FAM3C	0
PCSK9	0
IGFBP7	0
UMOD	0
PLTP	0
MFAP5	0
LDLR	0
CA4	0
EPHB4	0
CDH5	0
FABP4	0
IGFBP1	0
PLAT	0
ADAMTS13	0
IL1RL1	0
PLA2G1B	0
TGFBR3	0
REG3A	0
XG	0
FUCA1	0
MB	0
DKK3	0
TNFRSF10C	0
REG1B	0
IL2RA	0
MET	0
ESAM	0
CA3	0
MSMB	0
ICAM3	0
DPT	0
CPA1	0
LGALS3	0
MEGF9	0
CORO1A	0
CPB1	0
SELE	0
PAM	0
COL6A3	0
CSTB	0
DLK1	0
GUSB	0
CCN3	0
HYOU1	0
SIRPA	0
CASP3	0
PTPRS	0
CNTN1	0
BPIFB1	0
AZU1	0
PTPRF	0
NOTCH1	0
CHIT1	0
PDGFA	0
ACP5	0
EGFR	0
QPCT	0
SPP1	0
LILRB5	0
PI3	0
CCL15	0
FAP	0
PPIB	0
COL18A1	0
AMY2A	0
COL1A1	0
BLMH	0
PRCP	0
CD59	0
AMY2B	0
TCN2	0
SERPINE1	0
DEFA1_DEFA1B	0
VASN	0
ART3	0
CNDP1	0
IL18BP	0
F9	0
SSC5D	0
CDH1	0
NCAM1	0
HYAL1	0
CTSD	0
TNC	0
SPARCL1	0
NID1	0
AXL	0
PRSS2	0
CHL1	0
TFRC	0
KIT	0
TFF3	0
F7	0
RARRES2	0
APOM	0
TIMD4	0
CD55	0
SELP	0
GP1BA	0
HSPG2	0
PCOLCE	0
IL6R	0
SOD1	0
TFPI	0
AOC3	0
LCN2	0
CR2	0
ADA2	0
CD93	0
IGFBP3	0
CHI3L1	0
CST3	0
CCL14	0
PROC	0
ANG	0
DPP4	0
PTGDS	0
CA1	0
ICAM1	0
CCL5	0
REG1A	0
GGH	0
IFNL2	0
ARMCX2	0
AGBL2	0
UPK3A	0
VAV3	0
CDKL5	0
SYNGAP1	0
TJP3	0
TUBB3	0
CTNNA1	0
ZPR1	0
GRIN2B	0
GABRA4	0
SCN3B	0
CNGB3	0
KIRREL1	0
CNTF	0
KLF4	0
GLP1R	0
TSPAN7	0
SNAP25	0
RANBP2	0
KCNC4	0
IMPG1	0
CRYM	0
KIF20B	0
LYPLA2	0
FZD8	0
GPR101	0
CACNB1	0
DNLZ	0
DEFB116	0
HTR1A	0
OTOA	0
BRD2	0
CD3D	0
ART5	0
RAB3GAP1	0
DCUN1D1	0
ECSCR	0
HDAC9	0
SCN2A	0
MYOM1	0
OMP	0
BOLA1	0
PCARE	0
FH	0
CACNA1C	0
IL13RA2	0
PNMA2	0
BCAT2	0
LELP1	0
STEAP4	0
BRME1	0
TFAP2A	0
DEFB104A_DEFB104B	0
ATXN2	0
CBLN1	0
TMPRSS11B	0
SMS	0
ELAVL4	0
KLRC1	0
[truncated: 872 more rows]

## Sheet: SupTbl3
Supp. Table 3: result of t-test for CCL24 high vs. low (stratified using median CCL24 value) within the PSC patient population
Assay	OlinkID	UniProt	Panel	estimate	PSC_high	PSC_low	statistic	p.value	parameter	conf.low	conf.high	method	alternative	Adjusted_pval	Threshold
CCL24	OID20772	O00175	Inflammation	1.37508	1.84159	0.466505	10.137	9.29458e-13	41.2006	1.10117	1.64899	Welch Two Sample t-test	two.sided	2.68428e-09	Significant
TIMP3	OID20684	P35625	Inflammation	1.24084	4.0736	2.83276	4.28911	0.000118619	38.013	0.655187	1.82648	Welch Two Sample t-test	two.sided	0.171286	Non-significant
CXCL10	OID20697	P02778	Inflammation	0.816754	0.439604	-0.37715	3.69138	0.00077883	33.9044	0.367053	1.26646	Welch Two Sample t-test	two.sided	0.749754	Non-significant
CXCL9	OID20675	Q07325	Inflammation	0.920134	1.578	0.65787	3.473	0.00128587	38.5637	0.384049	1.45622	Welch Two Sample t-test	two.sided	0.928396	Non-significant
IL12B	OID20666	P29460	Inflammation	0.711459	1.30376	0.592305	3.32574	0.0022218	32.0074	0.275712	1.14721	Welch Two Sample t-test	two.sided	0.990987	Non-significant
TNFRSF9	OID20985	Q07011	Neurology	0.612609	1.2325	0.619895	3.22136	0.00244141	42.7361	0.229024	0.996194	Welch Two Sample t-test	two.sided	0.990987	Non-significant
CD83	OID20565	Q01151	Inflammation	0.459981	0.723736	0.263755	3.13591	0.00337977	36.4581	0.162626	0.757336	Welch Two Sample t-test	two.sided	0.990987	Non-significant
SERPINH1	OID31322	P50454	Oncology_II	0.774093	0.215728	-0.558365	3.11465	0.00366205	35.0154	0.269552	1.27863	Welch Two Sample t-test	two.sided	0.990987	Non-significant
SERPINA7	OID30724	P05543	Inflammation_II	0.233938	0.283388	0.04945	3.02387	0.0043298	40.2624	0.0776116	0.390264	Welch Two Sample t-test	two.sided	0.990987	Non-significant
HLA-A	OID31048	P04439	Neurology_II	0.346028	0.895308	0.54928	3.03876	0.00437783	36.4253	0.11518	0.576876	Welch Two Sample t-test	two.sided	0.990987	Non-significant
BGLAP	OID30389	P02818	Cardiometabolic_II	1.06099	-0.164448	-1.22544	3.01514	0.00461302	37.1361	0.348086	1.7739	Welch Two Sample t-test	two.sided	0.990987	Non-significant
RASA1	OID20826	P20936	Neurology	-0.309301	0.675404	0.984705	-2.89413	0.00613731	39.8713	-0.525319	-0.0932831	Welch Two Sample t-test	two.sided	0.990987	Non-significant
PDCD1	OID21396	Q15116	Oncology	0.580074	1.32528	0.74521	2.8918	0.0064677	35.8908	0.17321	0.986938	Welch Two Sample t-test	two.sided	0.990987	Non-significant
CXCL11	OID21042	O14625	Neurology	1.18362	2.76234	1.57872	2.84661	0.0068345	41.5738	0.344247	2.02299	Welch Two Sample t-test	two.sided	0.990987	Non-significant
ZPR1	OID30801	O75312	Neurology_II	-0.950863	-1.12811	-0.177245	-2.82553	0.00713508	42.9356	-1.62956	-0.272165	Welch Two Sample t-test	two.sided	0.990987	Non-significant
FZD10	OID30931	Q9ULW2	Neurology_II	-0.888738	0.639332	1.52807	-2.83336	0.00718201	40.0135	-1.52268	-0.254795	Welch Two Sample t-test	two.sided	0.990987	Non-significant
CRHBP	OID20747	P24387	Inflammation	0.266181	0.623936	0.357755	2.82693	0.00742452	38.3897	0.0756297	0.456732	Welch Two Sample t-test	two.sided	0.990987	Non-significant
IL1RN	OID20700	P18510	Inflammation	0.556266	0.234416	-0.32185	2.81435	0.00748876	40.7984	0.157037	0.955495	Welch Two Sample t-test	two.sided	0.990987	Non-significant
CD6	OID20649	P30203	Inflammation	0.44979	0.71376	0.26397	2.82645	0.00752032	37.321	0.127443	0.772137	Welch Two Sample t-test	two.sided	0.990987	Non-significant
IZUMO1	OID31159	Q8IYV9	Oncology_II	0.423942	0.442712	0.01877	2.78869	0.00796321	41.3638	0.117009	0.730875	Welch Two Sample t-test	two.sided	0.990987	Non-significant
MMP12	OID21439	P39900	Oncology	0.708864	1.90168	1.19282	2.7763	0.00834205	39.7694	0.192735	1.22499	Welch Two Sample t-test	two.sided	0.990987	Non-significant
GJA8	OID31187	P48165	Oncology_II	0.796934	-0.950796	-1.74773	2.75611	0.00859892	42.2389	0.2135	1.38037	Welch Two Sample t-test	two.sided	0.990987	Non-significant
IL12A_IL12B	OID21327	P29459_P29460	Oncology	0.712195	1.48032	0.768125	2.78702	0.00862875	34.1196	0.192943	1.23145	Welch Two Sample t-test	two.sided	0.990987	Non-significant
NTRK3	OID21057	Q16288	Neurology	-0.203072	0.264128	0.4672	-2.71362	0.00955116	42.7956	-0.354011	-0.0521331	Welch Two Sample t-test	two.sided	0.990987	Non-significant
LTA	OID20586	P01374	Inflammation	0.292028	0.502548	0.21052	2.7066	0.00971539	42.9207	0.0744261	0.50963	Welch Two Sample t-test	two.sided	0.990987	Non-significant
DCC	OID30953	P43146	Neurology_II	-0.159795	-0.0523	0.107495	-2.70219	0.00982148	42.9812	-0.279054	-0.0405357	Welch Two Sample t-test	two.sided	0.990987	Non-significant
ITGB6	OID20493	P18564	Inflammation	-0.394695	0.3056	0.700295	-2.67369	0.0105641	42.9729	-0.692408	-0.096982	Welch Two Sample t-test	two.sided	0.990987	Non-significant
CCL22	OID20765	O00626	Inflammation	0.461649	0.975384	0.513735	2.69807	0.0110473	31.9373	0.113096	0.810202	Welch Two Sample t-test	two.sided	0.990987	Non-significant
TNFRSF4	OID20653	P43489	Inflammation	0.537629	1.39942	0.861795	2.65954	0.0111416	40.6657	0.129275	0.945983	Welch Two Sample t-test	two.sided	0.990987	Non-significant
PTPRC	OID30380	P08575	Cardiometabolic_II	0.295554	0.828284	0.53273	2.59531	0.0129642	41.9895	0.0657331	0.525375	Welch Two Sample t-test	two.sided	0.990987	Non-significant
ITGB2	OID20315	P05107	Cardiometabolic	0.320295	-0.4185	-0.738795	2.59049	0.0130342	42.987	0.0709439	0.569646	Welch Two Sample t-test	two.sided	0.990987	Non-significant
DPT	OID20278	Q07507	Cardiometabolic	0.268013	0.370528	0.102515	2.62436	0.0138881	28.061	0.0588398	0.477186	Welch Two Sample t-test	two.sided	0.990987	Non-significant
CDCP1	OID20940	Q9H5V8	Neurology	0.641767	1.66383	1.02207	2.52822	0.0152193	42.9782	0.12984	1.15369	Welch Two Sample t-test	two.sided	0.990987	Non-significant
IL4	OID20426	P05112	Inflammation	1.3683	3.20147	1.83317	2.55171	0.0153732	34.0862	0.278653	2.45794	Welch Two Sample t-test	two.sided	0.990987	Non-significant
PLXNB2	OID20317	O15031	Cardiometabolic	0.248425	0.80864	0.560215	2.50525	0.0161069	42.9703	0.0484419	0.448408	Welch Two Sample t-test	two.sided	0.990987	Non-significant
ART3	OID20346	Q13508	Cardiometabolic	-0.317784	0.107656	0.42544	-2.50653	0.0161264	42.2391	-0.573598	-0.0619695	Welch Two Sample t-test	two.sided	0.990987	Non-significant
MAPK13	OID31205	O15264	Oncology_II	0.335204	0.896524	0.56132	2.51049	0.016219	39.8384	0.0653128	0.605095	Welch Two Sample t-test	two.sided	0.990987	Non-significant
PGLYRP4	OID30101	Q96LB8	Cardiometabolic_II	-0.499623	0.055652	0.555275	-2.49386	0.0167584	41.0339	-0.904211	-0.0950353	Welch Two Sample t-test	two.sided	0.990987	Non-significant
CD5L	OID30775	O43866	Inflammation_II	0.387606	0.836156	0.44855	2.48625	0.0168767	42.958	0.0731948	0.702017	Welch Two Sample t-test	two.sided	0.990987	Non-significant
B2M	OID30725	P61769	Inflammation_II	0.384898	0.883988	0.49909	2.48453	0.0169667	42.7652	0.0724263	0.69737	Welch Two Sample t-test	two.sided	0.990987	Non-significant
CD72	OID30641	P21854	Inflammation_II	0.500579	0.900064	0.399485	2.47774	0.017639	39.171	0.0919901	0.909168	Welch Two Sample t-test	two.sided	0.990987	Non-significant
NID2	OID21085	Q14112	Neurology	0.554057	2.96303	2.40897	2.46742	0.0177765	41.9201	0.100872	1.00724	Welch Two Sample t-test	two.sided	0.990987	Non-significant
AOC1	OID20452	P19801	Inflammation	0.510606	0.327616	-0.18299	2.48215	0.0177885	36.516	0.0936092	0.927603	Welch Two Sample t-test	two.sided	0.990987	Non-significant
CSF3	OID20491	P09919	Inflammation	0.459826	0.783476	0.32365	2.46395	0.0178361	42.8101	0.0834191	0.836233	Welch Two Sample t-test	two.sided	0.990987	Non-significant
GSAP	OID21173	A4D1B5	Oncology	0.476292	-0.327508	-0.8038	2.45044	0.0184141	42.9827	0.0843026	0.868281	Welch Two Sample t-test	two.sided	0.990987	Non-significant
SCIN	OID30857	Q9Y6U3	Neurology_II	-0.572484	-0.434644	0.13784	-2.46738	0.0185708	35.509	-1.04327	-0.101698	Welch Two Sample t-test	two.sided	0.990987	Non-significant
PNLIPRP1	OID31122	P54315	Neurology_II	-0.776415	-0.17968	0.596735	-2.43406	0.01931	41.5666	-1.42034	-0.13249	Welch Two Sample t-test	two.sided	0.990987	Non-significant
EVI2B	OID31227	P34910	Oncology_II	0.327083	0.216148	-0.110935	2.43417	0.0193471	41.1858	0.0557518	0.598414	Welch Two Sample t-test	two.sided	0.990987	Non-significant
CD300LF	OID21469	Q8TDQ1	Oncology	0.496696	1.45796	0.96126	2.42232	0.0199657	40.6671	0.0824871	0.910905	Welch Two Sample t-test	two.sided	0.990987	Non-significant
CPA4	OID30606	Q9UI42	Inflammation_II	-0.315604	-0.086324	0.22928	-2.41833	0.0199813	42.2364	-0.57893	-0.0522776	Welch Two Sample t-test	two.sided	0.990987	Non-significant
NRN1	OID30983	Q9NPD7	Neurology_II	0.453593	0.350968	-0.102625	2.4524	0.0200534	30.831	0.0762833	0.830903	Welch Two Sample t-test	two.sided	0.990987	Non-significant
KIR2DL2	OID31431	P43627	Oncology_II	0.634977	1.16499	0.530015	2.41484	0.0202922	40.9617	0.103928	1.16603	Welch Two Sample t-test	two.sided	0.990987	Non-significant
RBM19	OID30090	Q9Y4C8	Cardiometabolic_II	0.6628	0.16864	-0.49416	2.44929	0.0203313	30.1867	0.110285	1.21531	Welch Two Sample t-test	two.sided	0.990987	Non-significant
CTF1	OID20061	Q16619	Cardiometabolic	1.03778	1.18183	0.14405	2.44515	0.0207057	29.3616	0.170201	1.90536	Welch Two Sample t-test	two.sided	0.990987	Non-significant
GPR15L	OID31511	Q6UWK7	Oncology_II	-0.452372	0.038908	0.49128	-2.4059	0.0208692	39.8102	-0.832443	-0.0723012	Welch Two Sample t-test	two.sided	0.990987	Non-significant
CD300A	OID30576	Q9UGN4	Inflammation_II	0.302289	0.813544	0.511255	2.39913	0.0210564	41.0676	0.0478403	0.556738	Welch Two Sample t-test	two.sided	0.990987	Non-significant
MARCO	OID20210	Q9UEW3	Cardiometabolic	0.273086	0.741356	0.46827	2.39335	0.0212213	42.1766	0.0428478	0.503324	Welch Two Sample t-test	two.sided	0.990987	Non-significant
CSF2	OID30072	P04141	Cardiometabolic_II	0.492276	1.00008	0.5078	2.38893	0.0213604	42.9638	0.0766954	0.907857	Welch Two Sample t-test	two.sided	0.990987	Non-significant
STAT2	OID30536	P52630	Inflammation_II	0.514858	1.11933	0.60447	2.3869	0.0216354	41.4367	0.0793799	0.950336	Welch Two Sample t-test	two.sided	0.990987	Non-significant
APOE	OID30727	P02649	Inflammation_II	0.687548	1.00025	0.3127	2.35169	0.0233771	42.6604	0.0978061	1.27729	Welch Two Sample t-test	two.sided	0.990987	Non-significant
SOD1	OID20386	P00441	Cardiometabolic	0.282377	0.264472	-0.017905	2.37332	0.0234973	33.5873	0.0404716	0.524282	Welch Two Sample t-test	two.sided	0.990987	Non-significant
TNFRSF8	OID21049	P28908	Neurology	0.527148	1.29811	0.77096	2.34974	0.0235496	42.1069	0.0744387	0.979857	Welch Two Sample t-test	two.sided	0.990987	Non-significant
CGB3_CGB5_CGB8	OID30671	P0DN86	Inflammation_II	0.292666	0.089496	-0.20317	2.34687	0.0236083	42.9891	0.0411734	0.544159	Welch Two Sample t-test	two.sided	0.990987	Non-significant
VCAN	OID21026	P13611	Neurology	-0.295499	0.629196	0.924695	-2.35748	0.0236274	38.1701	-0.54921	-0.0417876	Welch Two Sample t-test	two.sided	0.990987	Non-significant
ITIH1	OID30722	P19827	Inflammation_II	0.196696	0.384996	0.1883	2.34913	0.023692	41.1991	0.0276219	0.36577	Welch Two Sample t-test	two.sided	0.990987	Non-significant
KLK13	OID21291	Q9UKR3	Oncology	-0.393195	1.2424	1.63559	-2.34732	0.0237451	41.5966	-0.731337	-0.0550533	Welch Two Sample t-test	two.sided	0.990987	Non-significant
NCAM1	OID20354	P13591	Cardiometabolic	-0.255957	0.215468	0.471425	-2.36245	0.0238874	34.747	-0.475964	-0.0359498	Welch Two Sample t-test	two.sided	0.990987	Non-significant
CCL20	OID20671	P78556	Inflammation	0.997197	1.86001	0.862815	2.33734	0.0241576	42.8983	0.136742	1.85765	Welch Two Sample t-test	two.sided	0.990987	Non-significant
CD80	OID30291	P33681	Cardiometabolic_II	0.439662	1.33465	0.89499	2.33269	0.0246536	40.9906	0.0590187	0.820305	Welch Two Sample t-test	two.sided	0.990987	Non-significant
LEO1	OID30991	Q8WVC0	Neurology_II	0.357224	0.685684	0.32846	2.339	0.0247762	37.4511	0.0478988	0.666549	Welch Two Sample t-test	two.sided	0.990987	Non-significant
ADH1B	OID30612	P00325	Inflammation_II	0.954136	2.38312	1.42898	2.32523	0.0249331	42.2578	0.126186	1.78209	Welch Two Sample t-test	two.sided	0.990987	Non-significant
VIT	OID30334	Q6UXI7	Cardiometabolic_II	-0.435015	0.02288	0.457895	-2.33114	0.0258547	33.7653	-0.814349	-0.0556806	Welch Two Sample t-test	two.sided	0.990987	Non-significant
CR1	OID30697	P17927	Inflammation_II	0.373169	1.18082	0.807655	2.31393	0.0259647	39.4634	0.0470912	0.699247	Welch Two Sample t-test	two.sided	0.990987	Non-significant
SIGLEC1	OID20690	Q9BZZ2	Inflammation	0.546204	0.933024	0.38682	2.29528	0.0267443	42.2789	0.0660591	1.02635	Welch Two Sample t-test	two.sided	0.990987	Non-significant
KCNC4	OID30813	Q03721	Neurology_II	0.371358	0.555248	0.18389	2.29733	0.0270251	39.1872	0.0444441	0.698272	Welch Two Sample t-test	two.sided	0.990987	Non-significant
LGALS9	OID20781	O00182	Inflammation	0.335601	0.647196	0.311595	2.30427	0.0271188	35.8115	0.0401691	0.631033	Welch Two Sample t-test	two.sided	0.990987	Non-significant
IFI30	OID31505	P13284	Oncology_II	0.440231	1.43734	0.997105	2.28915	0.0272265	41.5106	0.0519937	0.828468	Welch Two Sample t-test	two.sided	0.990987	Non-significant
PRKAR1A	OID20146	P10644	Cardiometabolic	0.435276	-0.111044	-0.54632	2.27486	0.0279719	42.8993	0.0493715	0.821181	Welch Two Sample t-test	two.sided	0.990987	Non-significant
TREM2	OID20731	Q9NZC2	Inflammation	0.611753	1.42199	0.810235	2.2666	0.0285073	42.955	0.0674337	1.15607	Welch Two Sample t-test	two.sided	0.990987	Non-significant
SELE	OID20290	P16581	Cardiometabolic	0.417882	0.660572	0.24269	2.26212	0.0291637	40.2156	0.0445901	0.791174	Welch Two Sample t-test	two.sided	0.990987	Non-significant
APOBR	OID30246	Q0VD83	Cardiometabolic_II	-0.223076	-0.250856	-0.02778	-2.24353	0.0300706	42.9685	-0.423601	-0.0225507	Welch Two Sample t-test	two.sided	0.990987	Non-significant
LY9	OID20670	Q9HBG7	Inflammation	0.266692	0.891252	0.62456	2.23569	0.0306432	42.7814	0.0260887	0.507295	Welch Two Sample t-test	two.sided	0.990987	Non-significant
SSNA1	OID31453	O43805	Oncology_II	0.266598	0.456948	0.19035	2.23373	0.0311863	39.8085	0.0253447	0.507851	Welch Two Sample t-test	two.sided	0.990987	Non-significant
ADA2	OID20394	Q9NZK5	Cardiometabolic	0.36512	1.27032	0.9052	2.2307	0.0313154	40.4159	0.0344169	0.695823	Welch Two Sample t-test	two.sided	0.990987	Non-significant
PRCP	OID20337	P42785	Cardiometabolic	0.338813	0.840188	0.501375	2.24426	0.0316507	32.9569	0.0316496	0.645976	Welch Two Sample t-test	two.sided	0.990987	Non-significant
CCL2	OID21004	P13500	Neurology	0.296151	1.67026	1.3741	2.21677	0.0320594	42.3686	0.0266128	0.565689	Welch Two Sample t-test	two.sided	0.990987	Non-significant
CRTAM	OID20914	O95727	Neurology	0.387414	0.778664	0.39125	2.19829	0.0337097	40.4494	0.0313541	0.743474	Welch Two Sample t-test	two.sided	0.990987	Non-significant
CD79B	OID20635	P40259	Inflammation	0.402412	1.56945	1.16704	2.18409	0.0345947	41.9672	0.0305784	0.774246	Welch Two Sample t-test	two.sided	0.990987	Non-significant
CD274	OID20966	Q9NZQ7	Neurology	0.284813	0.833288	0.548475	2.18339	0.0348242	40.7366	0.0213212	0.548305	Welch Two Sample t-test	two.sided	0.990987	Non-significant
TIMD4	OID20375	Q96H15	Cardiometabolic	0.495762	0.876852	0.38109	2.18006	0.0348308	42.5725	0.0370171	0.954507	Welch Two Sample t-test	two.sided	0.990987	Non-significant
CD200	OID20603	P41217	Inflammation	-0.198402	0.526348	0.72475	-2.1792	0.0348438	42.9861	-0.38201	-0.0147936	Welch Two Sample t-test	two.sided	0.990987	Non-significant
ICAM3	OID20277	P32942	Cardiometabolic	0.192773	0.725628	0.532855	2.17376	0.0352765	42.9915	0.0139277	0.371618	Welch Two Sample t-test	two.sided	0.990987	Non-significant
KCNIP4	OID20813	Q6PIL6	Neurology	-0.737833	0.194152	0.931985	-2.23258	0.0357793	22.6119	-1.42214	-0.0535237	Welch Two Sample t-test	two.sided	0.990987	Non-significant
FCER2	OID21133	P06734	Neurology	0.512497	0.994872	0.482375	2.16672	0.0360691	41.3562	0.0349365	0.990058	Welch Two Sample t-test	two.sided	0.990987	Non-significant
MICB_MICA	OID20593	Q29980_Q29983	Inflammation	1.3205	1.1827	-0.137805	2.18515	0.036556	31.0115	0.0880287	2.55297	Welch Two Sample t-test	two.sided	0.990987	Non-significant
CETN3	OID31525	O15182	Oncology_II	0.342639	1.16656	0.823925	2.15545	0.0372987	39.3628	0.0211992	0.664079	Welch Two Sample t-test	two.sided	0.990987	Non-significant
PCSK9	OID20235	Q8NBP7	Cardiometabolic	0.325415	0.31928	-0.006135	2.14881	0.0374279	42.2276	0.0198465	0.630983	Welch Two Sample t-test	two.sided	0.990987	Non-significant
RPS10	OID30070	P46783	Cardiometabolic_II	-0.346673	0.099772	0.446445	-2.17268	0.0377861	30.1767	-0.672458	-0.0208876	Welch Two Sample t-test	two.sided	0.990987	Non-significant
IL10	OID20431	P22301	Inflammation	0.737528	2.07903	1.3415	2.14259	0.0378756	42.8048	0.0432441	1.43181	Welch Two Sample t-test	two.sided	0.990987	Non-significant
CD22	OID20637	P20273	Inflammation	0.510941	1.22604	0.715095	2.14519	0.0381758	39.2877	0.0292898	0.992592	Welch Two Sample t-test	two.sided	0.990987	Non-significant
COL18A1	OID20332	P39060	Cardiometabolic	0.21325	0.75984	0.54659	2.13744	0.0382896	43	0.012047	0.414453	Welch Two Sample t-test	two.sided	0.990987	Non-significant
KLK3	OID30364	P07288	Cardiometabolic_II	-0.895365	-0.34198	0.553385	-2.13234	0.03919	39.8699	-1.7441	-0.0466344	Welch Two Sample t-test	two.sided	0.990987	Non-significant
DEFB4A_DEFB4B	OID21373	O15263	Oncology	-0.922109	0.198916	1.12102	-2.12572	0.0393203	42.9229	-1.79697	-0.047249	Welch Two Sample t-test	two.sided	0.990987	Non-significant
IL2RA	OID20267	P01589	Cardiometabolic	0.427528	1.17383	0.7463	2.13101	0.0393343	39.6927	0.0219583	0.833098	Welch Two Sample t-test	two.sided	0.990987	Non-significant
NOS2	OID30087	P35228	Cardiometabolic_II	0.692058	1.28439	0.59233	2.12485	0.0394031	42.8778	0.0351727	1.34894	Welch Two Sample t-test	two.sided	0.990987	Non-significant
SMPDL3B	OID31387	Q92485	Oncology_II	-0.85048	-0.09988	0.7506	-2.1564	0.0398969	27.6692	-1.6588	-0.0421553	Welch Two Sample t-test	two.sided	0.990987	Non-significant
CCL3	OID20610	P10147	Inflammation	0.519728	1.24627	0.72654	2.12076	0.0405103	38.0899	0.0236547	1.0158	Welch Two Sample t-test	two.sided	0.990987	Non-significant
SPINT3	OID31509	P49223	Oncology_II	-1.77712	-1.98593	-0.20881	-2.10114	0.041717	41.6789	-3.48439	-0.0698573	Welch Two Sample t-test	two.sided	0.990987	Non-significant
ADGRV1	OID30877	Q8WXG9	Neurology_II	0.405094	0.206024	-0.19907	2.09513	0.0421695	42.4075	0.0150082	0.79518	Welch Two Sample t-test	two.sided	0.990987	Non-significant
LAMP3	OID20638	Q9UQV4	Inflammation	0.340122	0.259152	-0.08097	2.09391	0.0425382	40.7089	0.0120091	0.668235	Welch Two Sample t-test	two.sided	0.990987	Non-significant
RAP1A	OID30452	P62834	Inflammation_II	-0.871328	0.826032	1.69736	-2.10694	0.0431418	31.65	-1.71407	-0.0285844	Welch Two Sample t-test	two.sided	0.990987	Non-significant
CD70	OID20599	P32970	Inflammation	0.36557	0.81864	0.45307	2.08389	0.0431535	42.9606	0.0117784	0.719362	Welch Two Sample t-test	two.sided	0.990987	Non-significant
BRK1	OID20883	Q8WUW1	Neurology	-0.282473	0.103372	0.385845	-2.09473	0.043409	35.4407	-0.55611	-0.00883561	Welch Two Sample t-test	two.sided	0.990987	Non-significant
C1S	OID30731	P09871	Inflammation_II	0.220739	0.431344	0.210605	2.08752	0.0434963	38.5763	0.00677985	0.434698	Welch Two Sample t-test	two.sided	0.990987	Non-significant
CHRDL1	OID20771	Q9BU40	Inflammation	0.246439	0.559584	0.313145	2.06999	0.0445099	42.8835	0.0063268	0.486551	Welch Two Sample t-test	two.sided	0.990987	Non-significant
RSPO1	OID20938	Q2MKA7	Neurology	0.297408	1.47207	1.17466	2.06802	0.0448775	41.7078	0.00712105	0.587695	Welch Two Sample t-test	two.sided	0.990987	Non-significant
CES2	OID21366	O00748	Oncology	0.295626	0.456756	0.16113	2.05818	0.0456664	42.9999	0.00595839	0.585294	Welch Two Sample t-test	two.sided	0.990987	Non-significant
RETN	OID20327	Q9HD89	Cardiometabolic	0.330825	1.4258	1.09498	2.05702	0.0459153	42.0959	0.00628394	0.655366	Welch Two Sample t-test	two.sided	0.990987	Non-significant
SH2D1A	OID20514	O60880	Inflammation	0.244614	0.521984	0.27737	2.04939	0.04663	42.4942	0.00381944	0.485409	Welch Two Sample t-test	two.sided	0.990987	Non-significant
TNFRSF6B	OID20964	O95407	Neurology	0.616134	1.52754	0.91141	2.04763	0.0467532	42.8766	0.00925989	1.22301	Welch Two Sample t-test	two.sided	0.990987	Non-significant
SGSH	OID30341	P51688	Cardiometabolic_II	0.377008	0.791088	0.41408	2.06529	0.0471975	31.5352	0.00496121	0.749055	Welch Two Sample t-test	two.sided	0.990987	Non-significant
SLAMF8	OID21214	Q9P0V8	Oncology	0.423144	1.18358	0.76044	2.04649	0.0476025	38.3764	0.00470336	0.841585	Welch Two Sample t-test	two.sided	0.990987	Non-significant
CCL7	OID20523	P80098	Inflammation	0.41442	1.09594	0.68152	2.03487	0.0481968	42.0751	0.00344043	0.8254	Welch Two Sample t-test	two.sided	0.990987	Non-significant
MMP10	OID20687	P09238	Inflammation	0.470596	1.4212	0.9506	2.0394	0.0481976	39.1664	0.00391842	0.937274	Welch Two Sample t-test	two.sided	0.990987	Non-significant
APOH	OID21072	P02749	Neurology	0.212581	0.691636	0.479055	2.03262	0.0483848	42.3953	0.00157901	0.423583	Welch Two Sample t-test	two.sided	0.990987	Non-significant
IL15	OID20562	P40933	Inflammation	-0.323444	0.305616	0.62906	-2.04035	0.0485812	36.5918	-0.644764	-0.00212385	Welch Two Sample t-test	two.sided	0.990987	Non-significant
CD300E	OID21418	Q496F6	Oncology	0.398605	1.07792	0.679315	2.01366	0.0503808	42.6608	-0.000692068	0.797902	Welch Two Sample t-test	two.sided	0.990987	Non-significant
IDO1	OID30230	P14902	Cardiometabolic_II	0.53767	0.097235	-0.440435	2.01983	0.0504327	38.3205	-0.00106594	1.07641	Welch Two Sample t-test	two.sided	0.990987	Non-significant
IDO1	OID30563	P14902	Inflammation_II	0.53767	0.097235	-0.440435	2.01983	0.0504327	38.3205	-0.00106594	1.07641	Welch Two Sample t-test	two.sided	0.990987	Non-significant
IDO1	OID31050	P14902	Neurology_II	0.53767	0.097235	-0.440435	2.01983	0.0504327	38.3205	-0.00106594	1.07641	Welch Two Sample t-test	two.sided	0.990987	Non-significant
IDO1	OID31474	P14902	Oncology_II	0.53767	0.097235	-0.440435	2.01983	0.0504327	38.3205	-0.00106594	1.07641	Welch Two Sample t-test	two.sided	0.990987	Non-significant
RNASE3	OID20203	P12724	Cardiometabolic	0.863426	5.89224	5.02881	2.03543	0.0504418	30.9696	-0.00176859	1.72862	Welch Two Sample t-test	two.sided	0.990987	Non-significant
CTRL	OID31157	P40313	Neurology_II	-0.457741	0.453784	0.911525	-2.01252	0.0504767	42.8538	-0.916476	0.000994235	Welch Two Sample t-test	two.sided	0.990987	Non-significant
ADGRE1	OID31483	Q14246	Oncology_II	0.39694	1.63332	1.23638	2.01145	0.0509493	40.5921	-0.00171804	0.795598	Welch Two Sample t-test	two.sided	0.990987	Non-significant
FASLG	OID20665	P48023	Inflammation	0.368752	0.031292	-0.33746	2.01169	0.0517728	36.0493	-0.00298838	0.740492	Welch Two Sample t-test	two.sided	0.990987	Non-significant
SEMA4C	OID21329	Q9C0C4	Oncology	0.408615	1.68838	1.27977	1.99624	0.0526624	40.4917	-0.00492698	0.822157	Welch Two Sample t-test	two.sided	0.990987	Non-significant
CD48	OID20692	P09326	Inflammation	0.263134	0.772984	0.50985	1.98917	0.0540111	37.5136	-0.00477322	0.531041	Welch Two Sample t-test	two.sided	0.990987	Non-significant
CTSD	OID20358	P07339	Cardiometabolic	0.319376	0.603976	0.2846	1.99435	0.0545595	32.4952	-0.0066239	0.645376	Welch Two Sample t-test	two.sided	0.990987	Non-significant
TPPP3	OID20842	Q9BW30	Neurology	0.467509	0.899224	0.431715	1.96528	0.0560048	42.0831	-0.0125328	0.947551	Welch Two Sample t-test	two.sided	0.990987	Non-significant
PYDC1	OID30202	Q8WXC3	Cardiometabolic_II	-0.317141	0.364384	0.681525	-1.9718	0.0562877	36.3105	-0.643239	0.00895743	Welch Two Sample t-test	two.sided	0.990987	Non-significant
PRG2	OID30381	P13727	Cardiometabolic_II	0.42494	2.3923	1.96736	1.96238	0.0565981	40.5949	-0.012511	0.862391	Welch Two Sample t-test	two.sided	0.990987	Non-significant
KIR2DL3	OID21196	P43628	Oncology	0.412896	0.851536	0.43864	1.95591	0.0571549	41.9609	-0.013136	0.838928	Welch Two Sample t-test	two.sided	0.990987	Non-significant
CFP	OID30784	P27918	Inflammation_II	0.156341	0.175216	0.018875	1.95576	0.0573443	40.9198	-0.00510804	0.31779	Welch Two Sample t-test	two.sided	0.990987	Non-significant
ARSA	OID21138	P15289	Neurology	-0.21896	0.66592	0.88488	-1.96375	0.0573583	35.8164	-0.445135	0.00721481	Welch Two Sample t-test	two.sided	0.990987	Non-significant
GP2	OID20090	P55259	Cardiometabolic	-0.491244	0.592936	1.08418	-1.9576	0.0585852	33.7578	-1.00135	0.0188654	Welch Two Sample t-test	two.sided	0.990987	Non-significant
PRSS27	OID20212	Q9BQR3	Cardiometabolic	0.274197	0.790992	0.516795	1.93486	0.0598619	41.3845	-0.0119194	0.560313	Welch Two Sample t-test	two.sided	0.990987	Non-significant
CD5	OID21449	P06127	Oncology	0.250392	0.370672	0.12028	1.92726	0.0606986	42.187	-0.0117648	0.512549	Welch Two Sample t-test	two.sided	0.990987	Non-significant
CDH23	OID31074	Q9H251	Neurology_II	-0.161223	0.579692	0.740915	-1.92524	0.0609917	41.9825	-0.330223	0.00777685	Welch Two Sample t-test	two.sided	0.990987	Non-significant
GZMA	OID20663	P12544	Inflammation	0.274941	0.510416	0.235475	1.9238	0.0610725	42.6326	-0.013347	0.563229	Welch Two Sample t-test	two.sided	0.990987	Non-significant
GBP1	OID31128	P32455	Neurology_II	0.709889	0.831464	0.121575	1.92581	0.0618729	36.8374	-0.0371138	1.45689	Welch Two Sample t-test	two.sided	0.990987	Non-significant
OMG	OID21352	P23515	Oncology	-0.390318	0.536872	0.92719	-1.9154	0.0622097	42.3556	-0.801459	0.0208228	Welch Two Sample t-test	two.sided	0.990987	Non-significant
GLIPR1	OID31517	P48060	Oncology_II	0.254906	0.517956	0.26305	1.91305	0.062416	42.9992	-0.0138102	0.523622	Welch Two Sample t-test	two.sided	0.990987	Non-significant
RPA2	OID30453	P15927	Inflammation_II	0.225272	0.790552	0.56528	1.91586	0.0629249	38.0243	-0.0127572	0.463301	Welch Two Sample t-test	two.sided	0.990987	Non-significant
CSPG5	OID30843	O95196	Neurology_II	-0.230719	0.666076	0.896795	-1.90885	0.0634558	40.1051	-0.474983	0.0135447	Welch Two Sample t-test	two.sided	0.990987	Non-significant
TCN2	OID20341	P20062	Cardiometabolic	0.24498	0.26242	0.01744	1.90514	0.0635298	42.579	-0.0144183	0.504378	Welch Two Sample t-test	two.sided	0.990987	Non-significant
FABP1	OID20778	P07148	Inflammation	0.777122	1.65131	0.87419	1.89993	0.0641638	42.991	-0.047766	1.60201	Welch Two Sample t-test	two.sided	0.990987	Non-significant
TREML2	OID21120	Q5T2D2	Neurology	0.215049	1.2242	1.00916	1.90724	0.0645322	35.8271	-0.0136653	0.443763	Welch Two Sample t-test	two.sided	0.990987	Non-significant
PIKFYVE	OID30465	Q9Y2I7	Inflammation_II	0.300378	0.437828	0.13745	1.89705	0.0645613	42.9316	-0.0189588	0.619715	Welch Two Sample t-test	two.sided	0.990987	Non-significant
IL6R	OID20385	P08887	Cardiometabolic	0.248101	0.311856	0.063755	1.90352	0.0645741	37.9635	-0.0157623	0.511964	Welch Two Sample t-test	two.sided	0.990987	Non-significant
MANSC4	OID30141	A6NHS7	Cardiometabolic_II	0.617004	1.71466	1.09766	1.89625	0.0646881	42.8161	-0.0392714	1.27328	Welch Two Sample t-test	two.sided	0.990987	Non-significant
AKR1B10	OID30955	O60218	Neurology_II	-0.502356	-0.390416	0.11194	-1.89698	0.0650625	40.0298	-1.03756	0.0328518	Welch Two Sample t-test	two.sided	0.990987	Non-significant
SUSD5	OID30650	O60279	Inflammation_II	-0.23981	0.35102	0.59083	-1.88961	0.0655668	42.9836	-0.495751	0.0161307	Welch Two Sample t-test	two.sided	0.990987	Non-significant
SEPTIN3	OID31025	Q9UH03	Neurology_II	-0.819009	0.251216	1.07022	-1.92451	0.0657898	24.9021	-1.69566	0.0576405	Welch Two Sample t-test	two.sided	0.990987	Non-significant
CLC	OID20126	Q05315	Cardiometabolic	0.486667	0.389052	-0.097615	1.88124	0.0668805	42.0167	-0.0353943	1.00873	Welch Two Sample t-test	two.sided	0.990987	Non-significant
LAIR1	OID20737	Q6GTX8	Inflammation	0.396647	0.868932	0.472285	1.87904	0.0673532	41.0449	-0.0296451	0.822939	Welch Two Sample t-test	two.sided	0.990987	Non-significant
TNC	OID20359	P24821	Cardiometabolic	0.276242	0.773952	0.49771	1.87616	0.0677972	40.8138	-0.0211523	0.573636	Welch Two Sample t-test	two.sided	0.990987	Non-significant
H2AP	OID31232	O75409	Oncology_II	0.471859	-0.661796	-1.13366	1.88003	0.067817	37.8516	-0.036299	0.980017	Welch Two Sample t-test	two.sided	0.990987	Non-significant
LYPD1	OID20821	Q8N2G4	Neurology	0.538294	0.938584	0.40029	1.87862	0.06835	36.2819	-0.0426737	1.11926	Welch Two Sample t-test	two.sided	0.990987	Non-significant
XCL1	OID21398	P47992	Oncology	0.429412	0.753712	0.3243	1.86582	0.0693711	40.2226	-0.0356514	0.894475	Welch Two Sample t-test	two.sided	0.990987	Non-significant
WARS	OID21084	P23381	Neurology	0.296493	1.27933	0.982835	1.874	0.0696233	33.6987	-0.0251432	0.618129	Welch Two Sample t-test	two.sided	0.990987	Non-significant
SIGLEC7	OID20190	Q9Y286	Cardiometabolic	0.251288	0.508248	0.25696	1.85711	0.0702412	42.4616	-0.0216938	0.52427	Welch Two Sample t-test	two.sided	0.990987	Non-significant
CFI	OID30772	P05156	Inflammation_II	0.124878	0.279808	0.15493	1.86065	0.0702756	39.3649	-0.0108354	0.260591	Welch Two Sample t-test	two.sided	0.990987	Non-significant
GUK1	OID30148	Q16774	Cardiometabolic_II	0.340448	0.368808	0.02836	1.8592	0.070508	39.2458	-0.0298634	0.710759	Welch Two Sample t-test	two.sided	0.990987	Non-significant
INSL3	OID31129	P51460	Neurology_II	-1.0499	-1.05785	-0.007945	-1.85118	0.0712713	41.4826	-2.19489	0.0950793	Welch Two Sample t-test	two.sided	0.990987	Non-significant
ICAM2	OID20248	P13598	Cardiometabolic	0.25076	0.92202	0.67126	1.85943	0.0713575	35.1285	-0.0229809	0.524501	Welch Two Sample t-test	two.sided	0.990987	Non-significant
TGFBR1	OID30502	P36897	Inflammation_II	0.379076	0.630076	0.251	1.84812	0.0714706	43	-0.0345772	0.792729	Welch Two Sample t-test	two.sided	0.990987	Non-significant
RAB6B	OID20817	Q9NRW1	Neurology	-0.333442	-0.844812	-0.51137	-1.86576	0.0718683	30.0357	-0.698411	0.0315271	Welch Two Sample t-test	two.sided	0.990987	Non-significant
RYR1	OID30085	P21817	Cardiometabolic_II	0.266788	0.418008	0.15122	1.84531	0.0723418	40.3424	-0.0253347	0.558911	Welch Two Sample t-test	two.sided	0.990987	Non-significant
COL24A1	OID31464	Q17RW2	Oncology_II	0.317849	0.690004	0.372155	1.8441	0.0725266	40.3101	-0.0304192	0.666117	Welch Two Sample t-test	two.sided	0.990987	Non-significant
SUSD2	OID21098	Q9UGT4	Neurology	-0.202504	0.593556	0.79606	-1.84032	0.0731949	39.7552	-0.424941	0.0199326	Welch Two Sample t-test	two.sided	0.990987	Non-significant
FUT8	OID20992	Q9BYC5	Neurology	-0.324794	1.82964	2.15443	-1.83206	0.0739206	42.7202	-0.682389	0.0328008	Welch Two Sample t-test	two.sided	0.990987	Non-significant
IDUA	OID21468	P35475	Oncology	0.229272	0.583152	0.35388	1.84471	0.0746684	30.9549	-0.024227	0.482771	Welch Two Sample t-test	two.sided	0.990987	Non-significant
VNN2	OID21310	O95498	Oncology	0.297976	1.82434	1.52636	1.83169	0.0747732	38.3495	-0.0312499	0.627202	Welch Two Sample t-test	two.sided	0.990987	Non-significant
NHLRC3	OID30614	Q5JS37	Inflammation_II	0.161466	1.83758	1.67611	1.82536	0.0755787	39.1718	-0.0174305	0.340363	Welch Two Sample t-test	two.sided	0.990987	Non-significant
YWHAQ	OID30605	P27348	Inflammation_II	0.230719	0.649624	0.418905	1.82131	0.0756632	42.1426	-0.0249006	0.486339	Welch Two Sample t-test	two.sided	0.990987	Non-significant
ACE	OID30696	P12821	Inflammation_II	0.139304	0.402184	0.26288	1.81798	0.076214	41.9474	-0.015339	0.293947	Welch Two Sample t-test	two.sided	0.990987	Non-significant
EDDM3B	OID31365	P56851	Oncology_II	-0.454978	0.302432	0.75741	-1.82307	0.07709	34.021	-0.962147	0.0521907	Welch Two Sample t-test	two.sided	0.990987	Non-significant
HSPB1	OID20230	P04792	Cardiometabolic	0.419053	0.341028	-0.078025	1.80776	0.0776848	42.7411	-0.0485144	0.88662	Welch Two Sample t-test	two.sided	0.990987	Non-significant
LAG3	OID21315	P18627	Oncology	0.394481	1.1519	0.757415	1.80416	0.0782209	42.9548	-0.0464832	0.835445	Welch Two Sample t-test	two.sided	0.990987	Non-significant
HIF1A	OID30425	Q16665	Inflammation_II	0.494545	0.69734	0.202795	1.81025	0.0782228	37.7485	-0.0586228	1.04771	Welch Two Sample t-test	two.sided	0.990987	Non-significant
GFRA2	OID21330	O00451	Oncology	-0.163902	0.383408	0.54731	-1.81543	0.0783768	33.6546	-0.347448	0.0196436	Welch Two Sample t-test	two.sided	0.990987	Non-significant
CEP164	OID20441	Q9UPV0	Inflammation	-0.244403	0.300352	0.544755	-1.81378	0.07868	33.4898	-0.518397	0.0295906	Welch Two Sample t-test	two.sided	0.990987	Non-significant
ADAMTSL5	OID30355	Q6ZMM2	Cardiometabolic_II	-0.233815	0.24482	0.478635	-1.80096	0.0787952	42.5786	-0.495714	0.0280836	Welch Two Sample t-test	two.sided	0.990987	Non-significant
PILRB	OID20197	Q9UKJ0	Cardiometabolic	0.344636	1.26772	0.92308	1.8074	0.0788197	37.0725	-0.0416935	0.730965	Welch Two Sample t-test	two.sided	0.990987	Non-significant
CD163	OID20360	Q86VB7	Cardiometabolic	0.372208	1.26629	0.89408	1.78926	0.0807905	41.9777	-0.0476079	0.792024	Welch Two Sample t-test	two.sided	0.990987	Non-significant
ID4	OID31284	P47928	Oncology_II	0.348506	-0.427504	-0.77601	1.78678	0.081079	42.6641	-0.0449323	0.741944	Welch Two Sample t-test	two.sided	0.990987	Non-significant
IL20RB	OID30461	Q6UXL0	Inflammation_II	0.218649	0.542264	0.323615	1.78647	0.0815649	40.2073	-0.0286737	0.465972	Welch Two Sample t-test	two.sided	0.990987	Non-significant
EIF1AX	OID31125	P47813	Neurology_II	-0.536189	0.374436	0.910625	-1.81881	0.0815693	23.7572	-1.14496	0.0725815	Welch Two Sample t-test	two.sided	0.990987	Non-significant
CCL11	OID20668	P51671	Inflammation	0.27121	1.3282	1.05699	1.78615	0.0819327	38.5943	-0.036019	0.578439	Welch Two Sample t-test	two.sided	0.990987	Non-significant
CD28	OID21265	P10747	Oncology	0.304248	1.15351	0.84926	1.786	0.0824899	36.1479	-0.0411914	0.649687	Welch Two Sample t-test	two.sided	0.990987	Non-significant
TYMP	OID20234	P19971	Cardiometabolic	0.39804	0.52852	0.13048	1.78111	0.0830762	37.1319	-0.0547159	0.850796	Welch Two Sample t-test	two.sided	0.990987	Non-significant
BST1	OID21051	Q10588	Neurology	-0.183025	0.23182	0.414845	-1.77316	0.0833249	42.7602	-0.391221	0.0251709	Welch Two Sample t-test	two.sided	0.990987	Non-significant
SPARCL1	OID20361	Q14515	Cardiometabolic	-0.244963	0.356072	0.601035	-1.7836	0.0842279	31.1739	-0.525011	0.0350846	Welch Two Sample t-test	two.sided	0.990987	Non-significant
CR2	OID20393	P20023	Cardiometabolic	0.353979	1.02426	0.670285	1.78074	0.0842876	32.5618	-0.0506533	0.758611	Welch Two Sample t-test	two.sided	0.990987	Non-significant
TTF2	OID30942	Q9UNY4	Neurology_II	-0.271236	0.218944	0.49018	-1.79151	0.0844975	26.832	-0.581975	0.039503	Welch Two Sample t-test	two.sided	0.990987	Non-significant
CTSE	OID30628	P14091	Inflammation_II	-0.384108	0.644032	1.02814	-1.76449	0.0851067	40.9583	-0.823752	0.0555356	Welch Two Sample t-test	two.sided	0.990987	Non-significant
ADAM8	OID21039	P78325	Neurology	0.2006	1.69012	1.48952	1.75831	0.0859369	42.2555	-0.0295958	0.430796	Welch Two Sample t-test	two.sided	0.990987	Non-significant
FCRLB	OID21193	Q6BAA4	Oncology	0.322544	1.26662	0.94408	1.75797	0.0860304	42.0512	-0.0477111	0.692799	Welch Two Sample t-test	two.sided	0.990987	Non-significant
TNFSF8	OID30384	P32971	Cardiometabolic_II	0.330561	1.3726	1.04204	1.76063	0.086031	39.5538	-0.0490314	0.710153	Welch Two Sample t-test	two.sided	0.990987	Non-significant
EPCAM	OID20743	P16422	Inflammation	-0.344334	-0.542284	-0.19795	-1.76397	0.0861583	36.2745	-0.740122	0.0514542	Welch Two Sample t-test	two.sided	0.990987	Non-significant
SPON1	OID20759	Q9HCB6	Inflammation	-0.271469	0.695696	0.967165	-1.77328	0.0865228	29.4582	-0.584359	0.041421	Welch Two Sample t-test	two.sided	0.990987	Non-significant
TCL1B	OID20058	O95988	Cardiometabolic	-0.512203	0.535612	1.04781	-1.77077	0.0866691	30.2718	-1.10272	0.0783106	Welch Two Sample t-test	two.sided	0.990987	Non-significant
DIABLO	OID20184	Q9NR28	Cardiometabolic	0.429127	0.812992	0.383865	1.75403	0.0867841	41.6329	-0.0647291	0.922983	Welch Two Sample t-test	two.sided	0.990987	Non-significant
KIR2DS4	OID31432	P43632	Oncology_II	0.872056	-1.44306	-2.31512	1.75169	0.0870192	42.6325	-0.13218	1.87629	Welch Two Sample t-test	two.sided	0.990987	Non-significant
CDC123	OID31242	O75794	Oncology_II	0.393552	0.939312	0.54576	1.7553	0.0871477	38.5734	-0.0601113	0.847215	Welch Two Sample t-test	two.sided	0.990987	Non-significant
PDRG1	OID30912	Q9NUG6	Neurology_II	-0.501269	-0.224044	0.277225	-1.76741	0.0874516	29.649	-1.08078	0.0782429	Welch Two Sample t-test	two.sided	0.990987	Non-significant
CD74	OID21040	P04233	Neurology	0.305452	0.864632	0.55918	1.74849	0.0875765	42.639	-0.04694	0.657844	Welch Two Sample t-test	two.sided	0.990987	Non-significant
CD27	OID21527	P26842	Oncology	0.341287	0.851592	0.510305	1.74896	0.0876179	41.9123	-0.052539	0.735113	Welch Two Sample t-test	two.sided	0.990987	Non-significant
CRTAC1	OID20279	Q9NQ79	Cardiometabolic	0.191855	0.83102	0.639165	1.7538	0.0877018	37.1968	-0.0297584	0.413468	Welch Two Sample t-test	two.sided	0.990987	Non-significant
VPS37A	OID21355	Q8NEZ2	Oncology	-0.351149	0.023596	0.374745	-1.7709	0.0877569	27.2654	-0.757817	0.055519	Welch Two Sample t-test	two.sided	0.990987	Non-significant
LILRA2	OID21152	Q8N149	Neurology	0.223043	0.959588	0.736545	1.75724	0.0882042	32.8134	-0.0352492	0.481335	Welch Two Sample t-test	two.sided	0.990987	Non-significant
REST	OID31248	Q13127	Oncology_II	0.300173	0.851768	0.551595	1.75115	0.0883404	36.4152	-0.0473347	0.647681	Welch Two Sample t-test	two.sided	0.990987	Non-significant
ASRGL1	OID30283	Q7L266	Cardiometabolic_II	0.443316	0.845136	0.40182	1.748	0.0884829	38.2746	-0.0699767	0.956609	Welch Two Sample t-test	two.sided	0.990987	Non-significant
NFX1	OID30158	Q12986	Cardiometabolic_II	-0.483568	0.896412	1.37998	-1.75513	0.0885267	32.9693	-1.04413	0.0769953	Welch Two Sample t-test	two.sided	0.990987	Non-significant
MRC1	OID30694	P22897	Inflammation_II	0.314576	1.09136	0.77678	1.74227	0.0893001	39.2112	-0.0505677	0.67972	Welch Two Sample t-test	two.sided	0.990987	Non-significant
CFH	OID30790	P08603	Inflammation_II	0.201621	0.583136	0.381515	1.74735	0.0894626	34.5405	-0.0327374	0.435979	Welch Two Sample t-test	two.sided	0.990987	Non-significant
STAB2	OID30401	Q8WWQ8	Cardiometabolic_II	0.178829	0.849704	0.670875	1.7351	0.090011	42.2624	-0.0291273	0.386785	Welch Two Sample t-test	two.sided	0.990987	Non-significant
KLK6	OID21526	Q92876	Oncology	-0.202404	0.086616	0.28902	-1.73157	0.090549	42.8257	-0.438164	0.0333558	Welch Two Sample t-test	two.sided	0.990987	Non-significant
RNF31	OID30473	Q96EP0	Inflammation_II	0.254335	0.01522	-0.239115	1.74082	0.0909287	33.3767	-0.0427824	0.551452	Welch Two Sample t-test	two.sided	0.990987	Non-significant
BATF	OID30896	Q16520	Neurology_II	0.295514	-0.164076	-0.45959	1.7316	0.0911104	39.6955	-0.0494836	0.640512	Welch Two Sample t-test	two.sided	0.990987	Non-significant
ALPP	OID21383	P05187	Oncology	0.551549	-0.934536	-1.48609	1.73112	0.09201	35.9318	-0.0946604	1.19776	Welch Two Sample t-test	two.sided	0.990987	Non-significant
CLTA	OID20118	P09496	Cardiometabolic	-0.290017	0.270048	0.560065	-1.74686	0.0924488	26.0385	-0.631255	0.051221	Welch Two Sample t-test	two.sided	0.990987	Non-significant
CSNK2A1	OID31053	P68400	Neurology_II	-0.214125	0.10272	0.316845	-1.71898	0.0928116	42.998	-0.465335	0.0370855	Welch Two Sample t-test	two.sided	0.990987	Non-significant
SATB1	OID31038	Q01826	Neurology_II	-0.212327	0.418808	0.631135	-1.73875	0.0929719	28.2408	-0.462372	0.0377182	Welch Two Sample t-test	two.sided	0.990987	Non-significant
CELA3A	OID20298	P09093	Cardiometabolic	-0.396333	0.605472	1.00181	-1.70536	0.0953437	42.9948	-0.865023	0.0723571	Welch Two Sample t-test	two.sided	0.990987	Non-significant
TLR2	OID31290	O60603	Oncology_II	0.18251	0.09652	-0.08599	1.7048	0.0954521	42.9793	-0.0333937	0.398414	Welch Two Sample t-test	two.sided	0.990987	Non-significant
NME3	OID20789	Q13232	Inflammation	0.120536	0.540336	0.4198	1.71251	0.0955272	35.4932	-0.0222832	0.263355	Welch Two Sample t-test	two.sided	0.990987	Non-significant
C1R	OID30753	P00736	Inflammation_II	0.157349	0.899744	0.742395	1.71022	0.0958772	35.8109	-0.0292802	0.343978	Welch Two Sample t-test	two.sided	0.990987	Non-significant
MSLNL	OID30939	Q96KJ4	Neurology_II	-0.327674	0.134216	0.46189	-1.72354	0.0964251	26.5363	-0.718081	0.0627325	Welch Two Sample t-test	two.sided	0.990987	Non-significant
INHBC	OID21093	P55103	Neurology	0.22975	0.16434	-0.06541	1.70221	0.0965434	39.6589	-0.0431108	0.502611	Welch Two Sample t-test	two.sided	0.990987	Non-significant
SELL	OID30752	P14151	Inflammation_II	0.174114	0.576064	0.40195	1.71247	0.0967961	31.004	-0.0332508	0.381479	Welch Two Sample t-test	two.sided	0.990987	Non-significant
RNASET2	OID20321	O00584	Cardiometabolic	0.230962	1.10123	0.87027	1.69876	0.0971174	40.0689	-0.0438068	0.505731	Welch Two Sample t-test	two.sided	0.990987	Non-significant
PILRA	OID21129	Q9UKJ1	Neurology	0.317187	0.975512	0.658325	1.69663	0.0971302	42.2158	-0.0600395	0.694414	Welch Two Sample t-test	two.sided	0.990987	Non-significant
CXCL8	OID20153	P10145	Cardiometabolic	0.585998	4.54236	3.95637	1.69702	0.0979811	37.4952	-0.113356	1.28535	Welch Two Sample t-test	two.sided	0.990987	Non-significant
CXCL8	OID20631	P10145	Inflammation	0.585998	4.54236	3.95637	1.69702	0.0979811	37.4952	-0.113356	1.28535	Welch Two Sample t-test	two.sided	0.990987	Non-significant
CXCL8	OID20997	P10145	Neurology	0.585998	4.54236	3.95637	1.69702	0.0979811	37.4952	-0.113356	1.28535	Welch Two Sample t-test	two.sided	0.990987	Non-significant
CXCL8	OID21430	P10145	Oncology	0.585998	4.54236	3.95637	1.69702	0.0979811	37.4952	-0.113356	1.28535	Welch Two Sample t-test	two.sided	0.990987	Non-significant
KLRD1	OID20632	Q13241	Inflammation	0.283376	0.596036	0.31266	1.68859	0.0985816	42.7418	-0.0551201	0.621872	Welch Two Sample t-test	two.sided	0.990987	Non-significant
AHCY	OID20199	P23526	Cardiometabolic	0.309549	0.682144	0.372595	1.68677	0.0993818	40.2692	-0.0612741	0.680372	Welch Two Sample t-test	two.sided	0.990987	Non-significant
GGH	OID20416	Q92820	Cardiometabolic	0.255358	0.574468	0.31911	1.68638	0.0999271	37.9589	-0.0511951	0.561911	Welch Two Sample t-test	two.sided	0.990987	Non-significant
CPE	OID21392	P16870	Oncology	-0.181298	-0.051028	0.13027	-1.67897	0.100422	42.9366	-0.399073	0.0364768	Welch Two Sample t-test	two.sided	0.990987	Non-significant
SSBP1	OID30468	Q04837	Inflammation_II	0.321356	0.940756	0.6194	1.67919	0.100516	42.1333	-0.0648184	0.70753	Welch Two Sample t-test	two.sided	0.990987	Non-significant
[truncated: 2,636 more rows]

## Sheet: SupTbl4
Supp. Table 4: result of ORA using the STRING database, for PSC vs. HC and CCL24 high vs. low
Pathways enriched for PSC/HC
[truncated: 31 more rows]

## Sheet: SupTbl5
Supp. Table 5: results of logistic regression for the presence of cirrhosis
[truncated: 2,898 more rows]
